# Supplementary material for: Poly[[bis­{μ3-tris­[2-(1H-tetra­zol-1-yl)eth­yl]amine}copper(II)] bis­(perchlorate)]
Source: Acta Crystallogr Sect E Struct Rep Online. 2010 Mar 13;66(Pt 4):m399–400. doi: 10.1107/S1600536810008998 (PMC2983878; doi:10.1107/S1600536810008998)
Supplement: Supplementary file 1 [file e-66-0m399-sup1.cif]

##############################################################################
###                                                                        ###
###        Electronic paper (Acta Crystallographica Section E)             ###
###                                                                        ###
##############################################################################
#                                                                            #
# This CIF contains the data in a paper accepted for publication in Acta     #
# Crystallographica Section E. It conforms to the requirements of Notes      #
# for Authors for Section E, and has been peer reviewed under the auspices   #
# of the IUCr Commission on Journals.                                        #
#                                                                            #
# Full details of the Crystallographic Information File format               #
# are given in the paper "The Crystallographic Information File (CIF):       #
# a New Standard Archive File for Crystallography" by S. R. Hall, F. H.      #
# Allen and I. D. Brown [Acta Cryst. (1991), A47, 655-685].                  #
#                                                                            #
# The current version of the core CIF dictionary is obtainable from          #
# ftp://ftp.iucr.org/pub/cif_core.dic. The current version number is 2.4.    #
#                                                                            #
# Software is freely available for graphical display of the structure(s) in  #
# this CIF.  For information consult the CIF home page http://www.iucr.org/  #
# cif/home.html                                                              #
#                                                                            #
# This file may be used for bona fide research purposes within the           #
# scientific community so long as proper attribution is given to the journal # 
# article from which it was obtained.                                        #
#                                                                            #
##############################################################################
                                             
data_global
_audit_creation_method     SHELXL-97
_journal_date_recd_electronic     2010-02-10
_journal_date_accepted     2010-03-09
_journal_name_full     'Acta Crystallographica, Section E'
_journal_year     2010
_journal_volume     66
_journal_issue      4
_journal_page_first     m399
_journal_page_last     m400
_journal_paper_category     QM
_journal_coeditor_code     BQ2196
loop_
    _publ_contact_author_name
    _publ_contact_author_address
    _publ_contact_author_email
    'Dr. Kurt Mereiter'
;
Institute of Chemical Technologies and Analytics
Vienna University of Technology
Getreidemarkt 9/164SC
A-1060 Vienna
Austria
;
 'kurt.mereiter@tuwien.ac.at'
    'Hasegawa, Miki'
;
Aoyama-Gakuin University
College of Science and Engineering
Department of Chemistry and Biological Science
5-10-1 Fuchinobe
Sagamihara
Kanagawa 229-8558
Japan
;
 'hasemiki@chem.aoyama.ac.jp'
_publ_contact_author_fax     '43 1 58801 17199'
_publ_contact_author_phone     '43 1 58801 17111'
_publ_section_title
;
Poly[[bis{\m~3~-tris[2-(1<i>H</i>-tetrazol-1-yl)ethyl]amine}copper(II)]
bis(perchlorate)]
;
loop_
    _publ_author_name
    _publ_author_footnote
    _publ_author_address
    'Werner, Franz'
;
Present address: Tallinn University of Technology, Department of Chemistry,
Chair of Organic Chemistry, Akadeemia tee 15, 12618 Tallinn, Estonia.
;
;
Aoyama-Gakuin University
College of Science and Engineering
Department of Chemistry and Biological Science
5-10-1 Fuchinobe
Sagamihara
Kanagawa 229-8558
Japan
;
    'Tokuno, Kenji' .
;
Aoyama-Gakuin University
College of Science and Engineering
Department of Chemistry and Biological Science
5-10-1 Fuchinobe
Sagamihara
Kanagawa 229-8558
Japan
;
    'Hasegawa, Miki' .
;Aoyama-Gakuin University
College of Science and Engineering
Department of Chemistry and Biological Science
5-10-1 Fuchinobe
Sagamihara
Kanagawa 229-8558
Japan
;
    'Linert, Wolfgang' .
;Vienna University of Technology
Institute of Applied Synthetic Chemistry
Getreidemarkt 9/163
1060 Vienna
Austria
;
    'Mereiter, Kurt' .
;
Vienna University of Technology
Institute of Chemical Technologies and Analytics
Getreidemarkt 9/164SC
A-1060 Vienna
Austria
;
_publ_section_synopsis     .
data_I
_audit_creation_method     SHELXL-97
_chemical_name_systematic
;
Poly[[bis{\m~3~-tris[2-(1<i>H</i>-tetrazol-1-yl)ethyl]amine}copper(II)]
bis(perchlorate)]
;
_chemical_name_common     ?
_chemical_formula_moiety     'C18 H30 Cu N26 +, 2(Cl O4 -)'
_chemical_formula_sum     'C18 H30 Cl2 Cu N26 O8'
_chemical_formula_iupac     '[Cu (C9 H15 N13)2] (Cl O4)2'
_chemical_formula_weight     873.12
_chemical_melting_point     ?
_symmetry_cell_setting     triclinic
_symmetry_space_group_name_H-M     'P -1'
_symmetry_space_group_name_Hall     '-P 1'
loop_
    _symmetry_equiv_pos_as_xyz
    'x, y, z'
    '-x, -y, -z'
_cell_length_a     8.5902(3)
_cell_length_b     9.4932(4)
_cell_length_c     11.8446(5)
_cell_angle_alpha     69.2330(10)
_cell_angle_beta     74.6520(10)
_cell_angle_gamma     71.6020(10)
_cell_volume     844.19(6)
_cell_formula_units_Z     1
_cell_measurement_reflns_used     7355
_cell_measurement_theta_min     2.37
_cell_measurement_theta_max     30.97
_cell_measurement_temperature     100(2)
_exptl_crystal_description     prism
_exptl_crystal_colour     blue
_exptl_crystal_size_max     0.60
_exptl_crystal_size_mid     0.38
_exptl_crystal_size_min     0.35
_exptl_crystal_density_diffrn     1.717
_exptl_crystal_density_meas     ?
_exptl_crystal_density_method     'not measured'
_exptl_crystal_F_000     447
_exptl_absorpt_coefficient_mu     0.892
_exptl_absorpt_correction_type     'multi-scan'
_exptl_absorpt_process_details     '(SADABS; Bruker, 2003)'
_exptl_absorpt_correction_T_min     0.86
_exptl_absorpt_correction_T_max     1.00
_exptl_special_details
;
;
_diffrn_ambient_temperature     100(2)
_diffrn_radiation_type     MoK\a
_diffrn_radiation_wavelength     0.71073
_diffrn_radiation_source     'normal-focus sealed tube'
_diffrn_radiation_monochromator     graphite
_diffrn_measurement_device_type     'Bruker SMART APEX CCD'
_diffrn_measurement_method     '\f and \w scans'
_diffrn_reflns_number     18905
_diffrn_reflns_av_R_equivalents     0.0151
_diffrn_reflns_av_sigmaI/netI     0.0138
_diffrn_reflns_theta_min     2.37
_diffrn_reflns_theta_max     30.97
_diffrn_reflns_theta_full     30.97
_diffrn_measured_fraction_theta_max     0.988
_diffrn_measured_fraction_theta_full     0.988
_diffrn_reflns_limit_h_min     -12
_diffrn_reflns_limit_h_max     12
_diffrn_reflns_limit_k_min     -13
_diffrn_reflns_limit_k_max     13
_diffrn_reflns_limit_l_min     -17
_diffrn_reflns_limit_l_max     17
_diffrn_standards_decay_%     0
_refine_special_details
;
Refinement of <i>F</i>^2^ against ALL reflections. The weighted <i>R</i>-factor
wR and goodness of fit <i>S</i> are based on <i>F</i>^2^, conventional
<i>R</i>-factors <i>R</i> are based on <i>F</i>, with <i>F</i> set to zero for
negative <i>F</i>^2^. The threshold expression of <i>F</i>^2^ >
\s(<i>F</i>^2^) is used only for calculating <i>R</i>-factors(gt) etc. and is
not relevant to the choice of reflections for refinement. <i>R</i>-factors
based on <i>F</i>^2^ are statistically about twice as large as those based on
<i>F</i>, and <i>R</i>- factors based on ALL data will be even larger.
;
_reflns_number_total     5317
_reflns_number_gt     5160
_reflns_threshold_expression     I>2sigma(I)
_refine_ls_structure_factor_coef     Fsqd
_refine_ls_matrix_type     full
_refine_ls_R_factor_all     0.0265
_refine_ls_R_factor_gt     0.0261
_refine_ls_wR_factor_gt     0.0718
_refine_ls_wR_factor_ref     0.0720
_refine_ls_goodness_of_fit_ref     1.068
_refine_ls_restrained_S_all     1.068
_refine_ls_number_reflns     5317
_refine_ls_number_parameters     250
_refine_ls_number_restraints     0
_refine_ls_hydrogen_treatment     constr
_refine_ls_weighting_scheme     calc
_refine_ls_weighting_details
         'calc w=1/[\s^2^(Fo^2^)+(0.0428P)^2^+0.3030P] where P=(Fo^2^+2Fc^2^)/3'
_atom_sites_solution_hydrogens     geom
_atom_sites_solution_primary     direct
_atom_sites_solution_secondary     difmap
_refine_ls_shift/su_max     0.001
_refine_ls_shift/su_mean     0.000
_refine_diff_density_max     0.529
_refine_diff_density_min     -0.359
_refine_ls_extinction_method     none
_refine_ls_extinction_coef     ?
loop_
    _atom_type_symbol
    _atom_type_description
    _atom_type_scat_dispersion_real
    _atom_type_scat_dispersion_imag
    _atom_type_scat_source
    'C' 'C' 0.0033 0.0016
                         'International Tables Vol C Tables 4.2.6.8 and 6.1.1.4'
    'H' 'H' 0.0000 0.0000
                         'International Tables Vol C Tables 4.2.6.8 and 6.1.1.4'
    'N' 'N' 0.0061 0.0033
                         'International Tables Vol C Tables 4.2.6.8 and 6.1.1.4'
    'O' 'O' 0.0106 0.0060
                         'International Tables Vol C Tables 4.2.6.8 and 6.1.1.4'
    'Cl' 'Cl' 0.1484 0.1585
                         'International Tables Vol C Tables 4.2.6.8 and 6.1.1.4'
    'Cu' 'Cu' 0.3201 1.2651
                         'International Tables Vol C Tables 4.2.6.8 and 6.1.1.4'
_computing_data_collection     'SMART (Bruker, 2003)'
_computing_cell_refinement     'SAINT (Bruker, 2003)'
_computing_data_reduction     'SAINT, SADABS and XPREP (Bruker, 2003)'
_computing_structure_solution     'SHELXS97 (Sheldrick, 2008)'
_computing_structure_refinement     'SHELXL97 (Sheldrick, 2008)'
_computing_molecular_graphics
;
SHELXTL (Sheldrick, 2008) and Mercury (Macrae <i>et al.</i>,
2006)
;
_computing_publication_material
;
SHELXL97 (Sheldrick, 2008) and publCIF (Westrip, 2010)
;
loop_
    _atom_site_type_symbol
    _atom_site_label
    _atom_site_fract_x
    _atom_site_fract_y
    _atom_site_fract_z
    _atom_site_U_iso_or_equiv
    _atom_site_adp_type
    _atom_site_calc_flag
    _atom_site_refinement_flags
    _atom_site_occupancy
    _atom_site_disorder_assembly
    _atom_site_disorder_group
    Cu Cu1 0.5000 0.5000 0.5000 0.01041(5) Uani d S 1 . .
    N N1 0.42188(10) 0.17443(9) 0.37722(7) 0.01129(14) Uani d . 1 . .
    N N2 0.58575(11) 0.11927(10) 0.38325(8) 0.01522(16) Uani d . 1 . .
    N N3 0.62835(11) 0.21526(10) 0.41688(8) 0.01499(15) Uani d . 1 . .
    N N4 0.49368(10) 0.33358(9) 0.43272(7) 0.01173(14) Uani d . 1 . .
    N N5 0.23080(11) 0.34128(10) -0.15509(8) 0.01398(15) Uani d . 1 . .
    N N6 0.19378(16) 0.26607(14) -0.21840(9) 0.0293(2) Uani d . 1 . .
    N N7 0.27560(15) 0.30387(14) -0.32835(9) 0.0271(2) Uani d . 1 . .
    N N8 0.36562(11) 0.40410(10) -0.33836(8) 0.01278(15) Uani d . 1 . .
    N N9 0.05800(10) -0.15980(9) 0.33579(7) 0.01167(14) Uani d . 1 . .
    N N10 -0.01294(11) -0.20876(10) 0.45440(8) 0.01605(16) Uani d . 1 . .
    N N11 0.09776(11) -0.32341(11) 0.50942(8) 0.01675(16) Uani d . 1 . .
    N N12 0.24167(11) -0.35052(10) 0.42864(8) 0.01439(15) Uani d . 1 . .
    N N13 0.19387(10) 0.11244(9) 0.17899(7) 0.01133(14) Uani d . 1 . .
    C C1 0.36653(12) 0.30591(11) 0.40781(9) 0.01306(16) Uani d . 1 . .
    H H1 0.2557 0.3687 0.4112 0.016 Uiso calc R 1 . .
    C C2 0.33577(12) 0.09397(11) 0.33747(9) 0.01269(16) Uani d . 1 . .
    H H2A 0.2419 0.0650 0.4026 0.015 Uiso calc R 1 . .
    H H2B 0.4136 -0.0025 0.3230 0.015 Uiso calc R 1 . .
    C C3 0.27031(12) 0.19884(11) 0.22024(9) 0.01354(16) Uani d . 1 . .
    H H3A 0.1870 0.2925 0.2357 0.016 Uiso calc R 1 . .
    H H3B 0.3629 0.2327 0.1562 0.016 Uiso calc R 1 . .
    C C4 0.33503(12) 0.42623(11) -0.22978(8) 0.01214(16) Uani d . 1 . .
    H H4 0.3797 0.4914 -0.2088 0.015 Uiso calc R 1 . .
    C C5 0.16668(12) 0.31649(11) -0.02381(9) 0.01354(16) Uani d . 1 . .
    H H5A 0.0434 0.3462 -0.0095 0.016 Uiso calc R 1 . .
    H H5B 0.2054 0.3823 0.0063 0.016 Uiso calc R 1 . .
    C C6 0.22876(12) 0.14415(11) 0.04621(9) 0.01244(16) Uani d . 1 . .
    H H6A 0.1755 0.0811 0.0243 0.015 Uiso calc R 1 . .
    H H6B 0.3505 0.1111 0.0195 0.015 Uiso calc R 1 . .
    C C7 0.21343(12) -0.24693(11) 0.32171(9) 0.01360(16) Uani d . 1 . .
    H H7 0.2912 -0.2365 0.2472 0.016 Uiso calc R 1 . .
    C C8 -0.02967(11) -0.02595(11) 0.24720(9) 0.01210(16) Uani d . 1 . .
    H H8A -0.1514 -0.0119 0.2749 0.015 Uiso calc R 1 . .
    H H8B -0.0011 -0.0455 0.1665 0.015 Uiso calc R 1 . .
    C C9 0.01822(12) 0.12133(11) 0.23426(9) 0.01177(15) Uani d . 1 . .
    H H9A -0.0525 0.2122 0.1825 0.014 Uiso calc R 1 . .
    H H9B -0.0021 0.1360 0.3161 0.014 Uiso calc R 1 . .
    Cl Cl1 0.29526(3) 0.69679(3) 0.01464(2) 0.01452(6) Uani d . 1 . .
    O O1 0.24265(13) 0.56699(11) 0.10773(11) 0.0356(2) Uani d . 1 . .
    O O2 0.35608(12) 0.66142(13) -0.10061(10) 0.0316(2) Uani d . 1 . .
    O O3 0.42605(10) 0.72936(10) 0.04944(8) 0.02103(16) Uani d . 1 . .
    O O4 0.15606(10) 0.83116(9) 0.00141(8) 0.02162(16) Uani d . 1 . .
loop_
    _atom_site_aniso_label
    _atom_site_aniso_U_11
    _atom_site_aniso_U_22
    _atom_site_aniso_U_33
    _atom_site_aniso_U_12
    _atom_site_aniso_U_13
    _atom_site_aniso_U_23
    Cu1 0.01374(8) 0.01175(8) 0.00772(8) -0.00612(6) -0.00085(5) -0.00332(5)
    N1 0.0123(3) 0.0121(3) 0.0110(3) -0.0033(3) -0.0029(3) -0.0042(3)
    N2 0.0129(4) 0.0158(4) 0.0190(4) -0.0018(3) -0.0050(3) -0.0074(3)
    N3 0.0136(4) 0.0153(4) 0.0181(4) -0.0028(3) -0.0040(3) -0.0070(3)
    N4 0.0125(3) 0.0134(3) 0.0104(3) -0.0041(3) -0.0019(3) -0.0041(3)
    N5 0.0185(4) 0.0172(4) 0.0095(3) -0.0102(3) -0.0011(3) -0.0035(3)
    N6 0.0471(7) 0.0421(6) 0.0132(4) -0.0352(5) 0.0045(4) -0.0111(4)
    N7 0.0437(6) 0.0366(5) 0.0132(4) -0.0315(5) 0.0040(4) -0.0091(4)
    N8 0.0164(4) 0.0140(3) 0.0101(3) -0.0072(3) -0.0023(3) -0.0031(3)
    N9 0.0117(3) 0.0124(3) 0.0110(3) -0.0044(3) -0.0009(3) -0.0029(3)
    N10 0.0147(4) 0.0186(4) 0.0122(4) -0.0052(3) 0.0001(3) -0.0022(3)
    N11 0.0160(4) 0.0192(4) 0.0129(4) -0.0049(3) -0.0015(3) -0.0026(3)
    N12 0.0149(4) 0.0151(4) 0.0128(4) -0.0031(3) -0.0029(3) -0.0040(3)
    N13 0.0128(3) 0.0144(3) 0.0091(3) -0.0069(3) -0.0012(3) -0.0036(3)
    C1 0.0133(4) 0.0136(4) 0.0144(4) -0.0036(3) -0.0026(3) -0.0063(3)
    C2 0.0162(4) 0.0120(4) 0.0126(4) -0.0052(3) -0.0049(3) -0.0037(3)
    C3 0.0180(4) 0.0141(4) 0.0117(4) -0.0083(3) -0.0051(3) -0.0019(3)
    C4 0.0144(4) 0.0132(4) 0.0099(4) -0.0059(3) -0.0017(3) -0.0029(3)
    C5 0.0174(4) 0.0154(4) 0.0083(4) -0.0066(3) 0.0001(3) -0.0035(3)
    C6 0.0148(4) 0.0138(4) 0.0096(4) -0.0055(3) -0.0006(3) -0.0038(3)
    C7 0.0134(4) 0.0141(4) 0.0128(4) -0.0025(3) -0.0017(3) -0.0045(3)
    C8 0.0114(4) 0.0120(4) 0.0130(4) -0.0036(3) -0.0035(3) -0.0022(3)
    C9 0.0126(4) 0.0120(4) 0.0111(4) -0.0043(3) -0.0009(3) -0.0036(3)
    Cl1 0.01424(10) 0.01325(10) 0.01848(11) -0.00314(7) -0.00498(8) -0.00616(8)
    O1 0.0351(5) 0.0191(4) 0.0465(6) -0.0144(4) -0.0063(4) 0.0039(4)
    O2 0.0295(5) 0.0418(5) 0.0332(5) 0.0009(4) -0.0087(4) -0.0285(4)
    O3 0.0167(3) 0.0320(4) 0.0204(4) -0.0103(3) -0.0048(3) -0.0099(3)
    O4 0.0195(4) 0.0178(3) 0.0286(4) 0.0029(3) -0.0097(3) -0.0106(3)
_geom_special_details
;
All esds (except the esd in the dihedral angle between two l.s. planes) are
estimated using the full covariance matrix. The cell esds are taken into
account individually in the estimation of esds in distances, angles and
torsion angles; correlations between esds in cell parameters are only used
when they are defined by crystal symmetry. An approximate (isotropic)
treatment of cell esds is used for estimating esds involving l.s. planes.
;
loop_
    _geom_bond_atom_site_label_1
    _geom_bond_atom_site_label_2
    _geom_bond_site_symmetry_2
    _geom_bond_distance
    _geom_bond_publ_flag
    Cu1 N8 2_665 2.0210(8) ?
    Cu1 N8 1_556 2.0210(8) ?
    Cu1 N4 . 2.0259(8) ?
    Cu1 N4 2_666 2.0259(8) ?
    Cu1 N12 2_656 2.4098(8) ?
    Cu1 N12 1_565 2.4098(8) ?
    N1 C1 . 1.3305(12) ?
    N1 N2 . 1.3500(11) ?
    N1 C2 . 1.4657(12) ?
    N2 N3 . 1.2915(12) ?
    N3 N4 . 1.3599(12) ?
    N4 C1 . 1.3249(12) ?
    N5 C4 . 1.3286(12) ?
    N5 N6 . 1.3500(12) ?
    N5 C5 . 1.4649(12) ?
    N6 N7 . 1.2892(13) ?
    N7 N8 . 1.3614(12) ?
    N8 C4 . 1.3210(12) ?
    N8 Cu1 1_554 2.0209(8) ?
    N9 C7 . 1.3332(12) ?
    N9 N10 . 1.3505(11) ?
    N9 C8 . 1.4668(12) ?
    N10 N11 . 1.2982(12) ?
    N11 N12 . 1.3630(12) ?
    N12 C7 . 1.3262(12) ?
    N12 Cu1 1_545 2.4098(8) ?
    N13 C6 . 1.4579(12) ?
    N13 C3 . 1.4617(12) ?
    N13 C9 . 1.4656(12) ?
    C1 H1 . 0.9500 ?
    C2 C3 . 1.5215(13) ?
    C2 H2A . 0.9900 ?
    C2 H2B . 0.9900 ?
    C3 H3A . 0.9900 ?
    C3 H3B . 0.9900 ?
    C4 H4 . 0.9500 ?
    C5 C6 . 1.5395(13) ?
    C5 H5A . 0.9900 ?
    C5 H5B . 0.9900 ?
    C6 H6A . 0.9900 ?
    C6 H6B . 0.9900 ?
    C7 H7 . 0.9500 ?
    C8 H8A . 0.9900 ?
    C8 H8B . 0.9900 ?
    C9 C8 . 1.5248(13) ?
    C9 H9A . 0.9900 ?
    C9 H9B . 0.9900 ?
    Cl1 O1 . 1.4362(9) ?
    Cl1 O4 . 1.4409(8) ?
    Cl1 O3 . 1.4430(8) ?
    Cl1 O2 . 1.4442(10) ?
loop_
    _geom_angle_atom_site_label_1
    _geom_angle_atom_site_label_2
    _geom_angle_atom_site_label_3
    _geom_angle_site_symmetry_1
    _geom_angle_site_symmetry_3
    _geom_angle
    _geom_angle_publ_flag
    N8 Cu1 N8 2_665 1_556 180.0 ?
    N8 Cu1 N4 2_665 . 89.54(3) ?
    N8 Cu1 N4 1_556 . 90.46(3) ?
    N8 Cu1 N4 2_665 2_666 90.46(3) ?
    N8 Cu1 N4 1_556 2_666 89.54(3) ?
    N4 Cu1 N4 . 2_666 180.0 ?
    N8 Cu1 N12 2_665 2_656 88.33(3) ?
    N8 Cu1 N12 1_556 2_656 91.67(3) ?
    N4 Cu1 N12 . 2_656 92.20(3) ?
    N4 Cu1 N12 2_666 2_656 87.80(3) ?
    N8 Cu1 N12 2_665 1_565 91.67(3) ?
    N8 Cu1 N12 1_556 1_565 88.33(3) ?
    N4 Cu1 N12 . 1_565 87.80(3) ?
    N4 Cu1 N12 2_666 1_565 92.20(3) ?
    N12 Cu1 N12 2_656 1_565 180.0 ?
    C1 N1 N2 . . 108.62(8) ?
    C1 N1 C2 . . 130.53(8) ?
    N2 N1 C2 . . 120.81(8) ?
    N3 N2 N1 . . 107.19(8) ?
    N2 N3 N4 . . 109.54(8) ?
    C1 N4 N3 . . 106.88(8) ?
    C1 N4 Cu1 . . 130.20(7) ?
    N3 N4 Cu1 . . 122.61(6) ?
    C4 N5 N6 . . 108.65(8) ?
    C4 N5 C5 . . 129.94(8) ?
    N6 N5 C5 . . 121.31(8) ?
    N7 N6 N5 . . 106.93(9) ?
    N6 N7 N8 . . 109.82(9) ?
    C4 N8 N7 . . 106.58(8) ?
    C4 N8 Cu1 . 1_554 131.67(7) ?
    N7 N8 Cu1 . 1_554 121.62(7) ?
    C7 N9 N10 . . 108.17(8) ?
    C7 N9 C8 . . 129.90(8) ?
    N10 N9 C8 . . 121.83(8) ?
    N11 N10 N9 . . 106.94(8) ?
    N10 N11 N12 . . 110.25(8) ?
    C7 N12 N11 . . 105.77(8) ?
    C7 N12 Cu1 . 1_545 130.45(7) ?
    N11 N12 Cu1 . 1_545 120.86(6) ?
    C6 N13 C3 . . 112.76(7) ?
    C6 N13 C9 . . 114.58(7) ?
    C3 N13 C9 . . 113.41(8) ?
    N4 C1 N1 . . 107.78(8) ?
    N4 C1 H1 . . 126.1 ?
    N1 C1 H1 . . 126.1 ?
    N1 C2 C3 . . 110.04(7) ?
    N1 C2 H2A . . 109.7 ?
    C3 C2 H2A . . 109.7 ?
    N1 C2 H2B . . 109.7 ?
    C3 C2 H2B . . 109.7 ?
    H2A C2 H2B . . 108.2 ?
    N13 C3 C2 . . 108.77(7) ?
    N13 C3 H3A . . 109.9 ?
    C2 C3 H3A . . 109.9 ?
    N13 C3 H3B . . 109.9 ?
    C2 C3 H3B . . 109.9 ?
    H3A C3 H3B . . 108.3 ?
    N8 C4 N5 . . 108.02(8) ?
    N8 C4 H4 . . 126.0 ?
    N5 C4 H4 . . 126.0 ?
    N5 C5 C6 . . 109.51(8) ?
    N5 C5 H5A . . 109.8 ?
    C6 C5 H5A . . 109.8 ?
    N5 C5 H5B . . 109.8 ?
    C6 C5 H5B . . 109.8 ?
    H5A C5 H5B . . 108.2 ?
    N13 C6 C5 . . 113.54(8) ?
    N13 C6 H6A . . 108.9 ?
    C5 C6 H6A . . 108.9 ?
    N13 C6 H6B . . 108.9 ?
    C5 C6 H6B . . 108.9 ?
    H6A C6 H6B . . 107.7 ?
    N12 C7 N9 . . 108.87(9) ?
    N12 C7 H7 . . 125.6 ?
    N9 C7 H7 . . 125.6 ?
    N9 C8 C9 . . 110.61(7) ?
    N9 C8 H8A . . 109.5 ?
    C9 C8 H8A . . 109.5 ?
    N9 C8 H8B . . 109.5 ?
    C9 C8 H8B . . 109.5 ?
    H8A C8 H8B . . 108.1 ?
    N13 C9 C8 . . 111.13(8) ?
    N13 C9 H9A . . 109.4 ?
    C8 C9 H9A . . 109.4 ?
    N13 C9 H9B . . 109.4 ?
    C8 C9 H9B . . 109.4 ?
    H9A C9 H9B . . 108.0 ?
    O1 Cl1 O4 . . 109.30(6) ?
    O1 Cl1 O3 . . 109.62(6) ?
    O4 Cl1 O3 . . 109.26(5) ?
    O1 Cl1 O2 . . 109.78(7) ?
    O4 Cl1 O2 . . 109.38(6) ?
    O3 Cl1 O2 . . 109.49(6) ?
loop_
    _geom_torsion_atom_site_label_1
    _geom_torsion_atom_site_label_2
    _geom_torsion_atom_site_label_3
    _geom_torsion_atom_site_label_4
    _geom_torsion_site_symmetry_1
    _geom_torsion_site_symmetry_2
    _geom_torsion_site_symmetry_3
    _geom_torsion_site_symmetry_4
    _geom_torsion
    _geom_torsion_publ_flag
    C1 N1 N2 N3 . . . . 0.07(11) ?
    C2 N1 N2 N3 . . . . 178.01(8) ?
    N1 N2 N3 N4 . . . . -0.17(11) ?
    N2 N3 N4 C1 . . . . 0.21(11) ?
    N2 N3 N4 Cu1 . . . . 174.39(7) ?
    N8 Cu1 N4 C1 2_665 . . . -113.40(9) ?
    N8 Cu1 N4 C1 1_556 . . . 66.60(9) ?
    N12 Cu1 N4 C1 2_656 . . . 158.29(9) ?
    N12 Cu1 N4 C1 1_565 . . . -21.71(9) ?
    N8 Cu1 N4 N3 2_665 . . . 73.91(8) ?
    N8 Cu1 N4 N3 1_556 . . . -106.09(8) ?
    N12 Cu1 N4 N3 2_656 . . . -14.40(8) ?
    N12 Cu1 N4 N3 1_565 . . . 165.60(8) ?
    C4 N5 N6 N7 . . . . 0.68(15) ?
    C5 N5 N6 N7 . . . . -176.05(11) ?
    N5 N6 N7 N8 . . . . -0.34(16) ?
    N6 N7 N8 C4 . . . . -0.13(14) ?
    N6 N7 N8 Cu1 . . . 1_554 -176.32(9) ?
    C7 N9 N10 N11 . . . . -0.45(11) ?
    C8 N9 N10 N11 . . . . -177.15(8) ?
    N9 N10 N11 N12 . . . . 0.29(11) ?
    N10 N11 N12 C7 . . . . -0.02(11) ?
    N10 N11 N12 Cu1 . . . 1_545 162.54(7) ?
    N3 N4 C1 N1 . . . . -0.17(11) ?
    Cu1 N4 C1 N1 . . . . -173.74(6) ?
    N2 N1 C1 N4 . . . . 0.06(11) ?
    C2 N1 C1 N4 . . . . -177.61(9) ?
    C1 N1 C2 C3 . . . . 60.09(13) ?
    N2 N1 C2 C3 . . . . -117.34(9) ?
    C6 N13 C3 C2 . . . . -140.77(8) ?
    C9 N13 C3 C2 . . . . 86.92(10) ?
    N1 C2 C3 N13 . . . . 176.71(8) ?
    N7 N8 C4 N5 . . . . 0.55(12) ?
    Cu1 N8 C4 N5 1_554 . . . 176.20(7) ?
    N6 N5 C4 N8 . . . . -0.77(12) ?
    C5 N5 C4 N8 . . . . 175.60(9) ?
    C4 N5 C5 C6 . . . . -115.73(11) ?
    N6 N5 C5 C6 . . . . 60.24(13) ?
    C3 N13 C6 C5 . . . . -59.54(10) ?
    C9 N13 C6 C5 . . . . 72.20(10) ?
    N5 C5 C6 N13 . . . . 170.74(7) ?
    C6 N13 C9 C8 . . . . 79.11(9) ?
    C3 N13 C9 C8 . . . . -149.46(8) ?
    C7 N9 C8 C9 . . . . -80.18(12) ?
    N10 N9 C8 C9 . . . . 95.73(10) ?
    N13 C9 C8 N9 . . . . 66.24(10) ?
    N11 N12 C7 N9 . . . . -0.27(11) ?
    Cu1 N12 C7 N9 1_545 . . . -160.50(7) ?
    N10 N9 C7 N12 . . . . 0.45(11) ?
    C8 N9 C7 N12 . . . . 176.79(9) ?
loop_
    _geom_hbond_atom_site_label_D
    _geom_hbond_atom_site_label_H
    _geom_hbond_atom_site_label_A
    _geom_hbond_site_symmetry_A
    _geom_hbond_distance_DH
    _geom_hbond_distance_HA
    _geom_hbond_distance_DA
    _geom_hbond_angle_DHA
    C2 H2A N10 2_556 0.99 2.60 3.366(2) 133.8
    C4 H4 O2 . 0.95 2.33 3.191(2) 151.2
    C5 H5B O1 . 0.99 2.58 3.557(2) 168.0
    C6 H6A O4 1_545 0.99 2.54 3.459(2) 153.9
    C7 H7 O3 1_545 0.95 2.41 3.305(2) 157.3
    C8 H8A N2 1_455 0.99 2.47 3.361(2) 148.8
    C8 H8B O4 1_545 0.99 2.50 3.440(2) 158.6
    C8 H8B O4 2_565 0.99 2.59 3.136(2) 115.0
