# Supplementary material for: Poly[[bis­{μ3-tris­[2-(1H-tetra­zol-1-yl)eth­yl]amine}copper(II)] bis­(perchlorate)]
Source: Acta Crystallogr Sect E Struct Rep Online. 2010 Mar 13;66(Pt 4):m399–400. doi: 10.1107/S1600536810008998 (PMC2983878; doi:10.1107/S1600536810008998)
Supplement: Supplementary file 2 [file e-66-0m399-Isup2.hkl]

# 
# h,k,l, Fc-squared, Fo-squared, sigma(Fo-squared) and status flag 
# 
data_I
_shelx_title ' 1295m in P-1, fwe Cu(NH(EtTz)3)2(ClO4)2  xx1' 
_shelx_refln_list_code          4 
_shelx_F_calc_maximum      126.64 
_exptl_crystal_F_000       447.00 
_reflns_d_resolution_high  0.6905 
 
loop_ 
 _symmetry_equiv_pos_as_xyz 
 'x, y, z' 
 '-x, -y, -z' 
 
_cell_length_a     8.5902 
_cell_length_b     9.4932 
_cell_length_c    11.8446 
_cell_angle_alpha  69.233 
_cell_angle_beta   74.652 
_cell_angle_gamma  71.602 
 
_shelx_F_squared_multiplier     1.000 
 
loop_ 
 _refln_index_h 
 _refln_index_k 
 _refln_index_l 
 _refln_F_squared_calc 
 _refln_F_squared_meas 
 _refln_F_squared_sigma 
 _refln_observed_status 
   1   0   0     1927.01     1895.95     39.63 o 
   2   0   0     1737.83     1855.21     17.68 o 
   3   0   0      201.41      236.00      2.51 o 
   4   0   0     1473.00     1560.65     12.26 o 
   5   0   0       57.70       77.78      0.97 o 
   6   0   0      281.81      271.69      2.56 o 
   7   0   0      166.13      164.18      2.14 o 
   8   0   0      157.58      161.03      2.29 o 
   9   0   0      115.87      115.77      1.94 o 
  10   0   0      131.94      141.04      4.47 o 
  11   0   0       53.44       53.37      2.59 o 
 -11   1   0        0.66        0.58      0.92 o 
 -10   1   0       15.15       18.62      1.43 o 
  -9   1   0      443.76      423.71      7.56 o 
  -8   1   0      541.06      528.11      5.68 o 
  -7   1   0      726.71      720.79      7.21 o 
  -6   1   0       33.84       34.73      0.87 o 
  -5   1   0     1247.62     1321.85     12.17 o 
  -4   1   0     1421.53     1482.90     13.27 o 
  -3   1   0        4.47        9.10      0.35 o 
  -2   1   0      832.09      824.89      6.28 o 
  -1   1   0     4012.51     3962.96     48.75 o 
   0   1   0     1135.68     1204.44     16.32 o 
   1   1   0     4853.68     5263.94     93.79 o 
   2   1   0      102.12      128.60      1.25 o 
   3   1   0     2195.49     2333.69     18.16 o 
   4   1   0        9.43        6.15      0.30 o 
   5   1   0     1877.11     1993.51     15.67 o 
   6   1   0      901.41      915.99      7.50 o 
   7   1   0      291.13      309.94      3.55 o 
   8   1   0      200.36      179.67      2.45 o 
   9   1   0       11.48        9.90      0.72 o 
  10   1   0       80.50       72.23      5.84 o 
  11   1   0       34.88       41.01      2.39 o 
 -11   2   0        1.65        4.17      1.16 o 
 -10   2   0       49.82       54.69      4.27 o 
  -9   2   0       45.15       44.26      1.92 o 
  -8   2   0      140.35      135.87      3.00 o 
  -7   2   0      397.69      393.52      4.36 o 
  -6   2   0       88.98       93.09      2.04 o 
  -5   2   0        7.04        5.09      0.53 o 
  -4   2   0      710.14      749.60      6.62 o 
  -3   2   0     2177.26     2147.82     16.11 o 
  -2   2   0     1724.20     1766.63     13.71 o 
  -1   2   0      140.28      185.05      1.63 o 
   0   2   0     8681.10     8464.69     77.03 o 
   1   2   0     1381.71     1467.13     12.37 o 
   2   2   0     3504.05     3571.36     27.73 o 
   4   2   0        6.40        6.20      0.26 o 
   5   2   0     1479.53     1554.12     12.33 o 
   6   2   0      872.51      961.96      7.86 o 
   7   2   0      551.56      523.25      5.00 o 
   8   2   0      261.78      267.32      3.22 o 
   9   2   0       20.71       23.99      1.22 o 
  10   2   0      131.84      129.57      2.18 o 
  11   2   0      352.20      368.63      7.05 o 
 -10   3   0        7.31        7.43      1.27 o 
  -9   3   0        0.87        2.21      0.89 o 
  -8   3   0      108.52      117.30      2.47 o 
  -7   3   0      287.89      279.43      4.29 o 
  -6   3   0       26.80       29.62      1.29 o 
  -5   3   0      367.09      373.36      3.65 o 
  -4   3   0        2.98        9.04      0.88 o 
  -3   3   0      998.10      970.35     11.14 o 
  -2   3   0     4417.87     4323.95     45.72 o 
  -1   3   0      872.24      838.72      6.64 o 
   0   3   0       47.01       41.91      0.61 o 
   1   3   0      611.30      679.92      5.90 o 
   2   3   0      966.59      986.39      7.79 o 
   3   3   0      222.45      177.50      1.65 o 
   4   3   0      539.12      469.07      3.94 o 
   5   3   0        5.77        5.35      0.28 o 
   6   3   0      247.69      245.92      3.17 o 
   7   3   0        8.32        7.99      0.46 o 
   8   3   0        4.22        3.82      0.44 o 
   9   3   0       98.90       98.30      3.08 o 
  10   3   0       39.82       43.23      1.25 o 
  11   3   0       12.24       16.82      1.37 o 
 -10   4   0       21.63       20.49      2.21 o 
  -9   4   0       11.47       13.34      1.28 o 
  -8   4   0        1.97        3.81      0.74 o 
  -7   4   0       10.65        9.47      0.80 o 
  -6   4   0      849.75      836.34      7.63 o 
  -5   4   0      515.32      468.06      4.30 o 
  -4   4   0        2.35        4.86      0.35 o 
  -3   4   0      214.06      215.45      3.17 o 
  -2   4   0     3066.31     3140.92     24.26 o 
  -1   4   0      452.31      412.30      3.46 o 
   1   4   0      490.78      514.06      4.09 o 
   2   4   0      122.41      145.68      1.40 o 
   3   4   0       87.13       74.68      0.88 o 
   4   4   0     1722.15     1702.45     13.43 o 
   5   4   0      234.21      235.68      2.72 o 
   6   4   0       61.00       58.35      1.02 o 
   7   4   0       19.12       21.59      0.71 o 
   8   4   0       97.85       98.46      1.53 o 
   9   4   0      844.50      839.20      7.90 o 
  10   4   0      424.07      403.07      4.82 o 
  11   4   0       17.00       17.78      0.95 o 
  -9   5   0       95.04      102.65      4.35 o 
  -8   5   0       39.71       45.54      1.62 o 
  -7   5   0       56.57       58.05      1.70 o 
  -6   5   0      218.84      213.59      6.52 o 
  -5   5   0      191.98      169.60      4.02 o 
  -4   5   0        5.04        3.78      0.34 o 
  -3   5   0      775.10      793.34      6.54 o 
  -2   5   0       34.08       37.13      0.65 o 
  -1   5   0      765.67      748.61      6.10 o 
   0   5   0     2044.35     1942.84     16.39 o 
   1   5   0     1036.79     1038.33      8.02 o 
   2   5   0       25.24       26.73      0.53 o 
   3   5   0       50.60       46.41      0.75 o 
   4   5   0     2049.48     2133.75     16.77 o 
   5   5   0     2343.20     2325.36     19.87 o 
   6   5   0      263.04      254.76      3.56 o 
   7   5   0       22.34       15.83      0.80 o 
   8   5   0        1.07        1.07      0.40 o 
   9   5   0      165.67      151.13      2.11 o 
  10   5   0      349.84      343.46      3.88 o 
  11   5   0       82.74       86.36      2.13 o 
  -8   6   0      413.31      418.66      7.81 o 
  -7   6   0        3.93        3.74      1.14 o 
  -6   6   0      101.10       98.89      2.77 o 
  -5   6   0       28.40       27.44      1.17 o 
  -4   6   0      759.37      750.30      8.92 o 
  -3   6   0      283.42      280.55      4.80 o 
  -2   6   0       79.34       76.66      1.47 o 
  -1   6   0       12.26       16.86      0.57 o 
   0   6   0     1724.21     1777.10     15.12 o 
   1   6   0      133.26      109.80      1.36 o 
   2   6   0     1084.10     1082.92      8.41 o 
   3   6   0      708.02      752.88      6.22 o 
   4   6   0      122.25      118.34      1.36 o 
   5   6   0     2469.69     2517.07     35.23 o 
   6   6   0      724.61      748.71      7.22 o 
   7   6   0        7.61       10.78      0.56 o 
   8   6   0        0.89        1.34      0.43 o 
   9   6   0      150.93      159.87      2.22 o 
  10   6   0       10.44       13.29      0.85 o 
  11   6   0      222.04      232.81      3.90 o 
  -8   7   0      182.37      196.79      4.75 o 
  -7   7   0       68.80       63.69      2.43 o 
  -6   7   0       10.66       11.36      0.90 o 
  -5   7   0      222.95      228.61      3.64 o 
  -4   7   0      712.10      736.97      9.74 o 
  -3   7   0      394.14      376.65      6.37 o 
  -2   7   0      569.31      576.57      6.32 o 
  -1   7   0        4.27        5.51      0.76 o 
   0   7   0       29.70       31.02      0.75 o 
   1   7   0      661.66      614.67      5.65 o 
   2   7   0      330.90      318.20      3.19 o 
   3   7   0      191.31      196.53      2.43 o 
   4   7   0       23.51       26.24      0.72 o 
   5   7   0       14.50       16.54      0.86 o 
   6   7   0      276.09      285.74      3.81 o 
   7   7   0      946.31      909.25      9.26 o 
   8   7   0     1006.42     1006.30     10.24 o 
   9   7   0        0.90        2.30      0.58 o 
  10   7   0      126.18      132.34      2.68 o 
  11   7   0      103.35      108.85      2.51 o 
  -7   8   0      393.85      423.51      8.08 o 
  -6   8   0      131.85      132.28      3.02 o 
  -5   8   0       39.63       36.91      1.44 o 
  -4   8   0       63.51       59.38      1.76 o 
  -3   8   0      160.17      162.95      2.43 o 
  -2   8   0      188.24      186.59      3.05 o 
  -1   8   0       55.19       52.03      1.73 o 
   0   8   0       68.84       71.04      1.36 o 
   1   8   0       33.26       35.49      0.83 o 
   2   8   0     1252.57     1226.01     10.74 o 
   3   8   0     1016.06     1020.40      8.74 o 
   4   8   0      236.94      228.92      2.49 o 
   5   8   0      418.85      383.24      4.38 o 
   6   8   0        6.09        7.26      0.61 o 
   7   8   0      131.99      126.03      2.08 o 
   8   8   0      188.90      176.68      3.10 o 
   9   8   0       15.71       16.24      1.04 o 
  10   8   0       85.22       92.43      2.27 o 
  -6   9   0       83.54       90.37      2.32 o 
  -5   9   0      203.15      194.80      3.52 o 
  -4   9   0       32.23       34.98      1.40 o 
  -3   9   0       13.43       13.47      0.94 o 
  -2   9   0       38.07       43.69      1.18 o 
  -1   9   0       83.53       85.15      2.31 o 
   0   9   0       16.06       16.59      0.68 o 
   1   9   0      140.88      133.51      1.86 o 
   2   9   0      477.64      482.50      4.73 o 
   3   9   0      532.12      497.00      4.85 o 
   4   9   0       94.54      101.06      1.49 o 
   5   9   0       30.45       37.01      0.92 o 
   6   9   0        4.62        4.10      0.56 o 
   7   9   0        7.74        8.30      0.70 o 
   8   9   0        1.17        0.71      0.62 o 
   9   9   0      405.20      401.55      5.74 o 
  10   9   0       45.23       48.55      1.72 o 
  -4  10   0        1.89        2.45      0.79 o 
  -3  10   0       59.13       62.06      1.86 o 
  -2  10   0      126.78      119.82      2.49 o 
  -1  10   0      203.84      190.77      2.73 o 
   0  10   0      383.70      367.17      4.37 o 
   1  10   0      280.41      279.62      3.17 o 
   2  10   0       13.64       14.12      0.66 o 
   3  10   0       92.50       83.91      1.58 o 
   4  10   0        2.87        3.91      0.53 o 
   5  10   0      361.86      376.39      3.90 o 
   6  10   0      189.57      185.78      2.37 o 
   7  10   0       24.88       30.43      1.30 o 
   8  10   0        4.49        6.60      0.88 o 
   9  10   0      682.89      701.25      9.05 o 
  -3  11   0        7.70        8.97      1.00 o 
  -2  11   0       34.50       37.11      1.51 o 
  -1  11   0       63.99       63.64      1.81 o 
   0  11   0      308.56      321.40      4.03 o 
   1  11   0       26.76       27.62      0.94 o 
   2  11   0      362.60      360.97      3.96 o 
   3  11   0        0.57        0.66      0.52 o 
   4  11   0       60.36       60.36      1.41 o 
   5  11   0       55.03       53.01      1.35 o 
   6  11   0      618.02      613.74      7.97 o 
   7  11   0       93.74      102.63      2.50 o 
   8  11   0      251.33      269.83      4.43 o 
  -1  12   0       13.28       13.32      1.08 o 
   0  12   0       63.28       66.54      1.99 o 
   1  12   0      152.30      155.55      2.52 o 
   2  12   0       61.99       63.47      1.54 o 
   3  12   0      322.64      334.70      4.22 o 
   4  12   0       68.90       70.40      4.51 o 
   5  12   0       65.04       63.59      2.39 o 
   6  12   0       98.48      105.52      3.13 o 
  -5 -12   1      314.54      334.57      6.50 o 
  -4 -12   1      443.42      454.62      5.39 o 
  -3 -12   1      287.04      290.14      3.84 o 
  -2 -12   1        0.58        0.33      0.58 o 
  -1 -12   1       13.17       16.43      0.94 o 
   0 -12   1       85.57       92.86      1.95 o 
  -7 -11   1      357.12      360.34      5.41 o 
  -6 -11   1        0.56        0.73      0.83 o 
  -5 -11   1       12.68       10.47      0.76 o 
  -4 -11   1      345.03      348.11      4.28 o 
  -3 -11   1      215.22      213.08      2.99 o 
  -2 -11   1        0.86        0.72      0.53 o 
  -1 -11   1       28.32       23.29      1.24 o 
   0 -11   1      277.58      274.39      3.63 o 
   1 -11   1      276.10      279.92      5.71 o 
   2 -11   1      179.09      180.00      3.33 o 
   3 -11   1       11.15        9.35      1.05 o 
  -9 -10   1        6.20        6.75      1.76 o 
  -8 -10   1      467.64      483.75      6.70 o 
  -7 -10   1      373.32      369.07      7.02 o 
  -6 -10   1       70.56       69.13      1.51 o 
  -5 -10   1        2.01        1.81      0.52 o 
  -4 -10   1       37.25       38.41      1.13 o 
  -3 -10   1       53.44       43.32      1.16 o 
  -2 -10   1      199.74      198.71      2.50 o 
  -1 -10   1       36.34       34.29      0.97 o 
   0 -10   1       45.11       43.54      1.19 o 
   1 -10   1      176.81      174.60      2.61 o 
   2 -10   1       48.53       42.50      1.28 o 
   3 -10   1      158.31      149.27      2.95 o 
   4 -10   1       67.77       78.02      2.14 o 
  -9  -9   1       33.47       35.68      1.48 o 
  -8  -9   1        6.09        6.23      0.72 o 
  -7  -9   1       18.87       18.24      0.91 o 
  -6  -9   1      180.32      177.90      3.83 o 
  -5  -9   1      489.39      471.16      4.62 o 
  -4  -9   1        2.35        1.90      0.48 o 
  -3  -9   1        5.90        7.48      0.59 o 
  -2  -9   1      382.83      372.17      3.86 o 
  -1  -9   1      795.03      773.11      7.20 o 
   0  -9   1        3.78        3.05      0.46 o 
   1  -9   1       51.68       47.42      1.21 o 
   2  -9   1       36.12       35.75      1.12 o 
   3  -9   1       64.47       68.22      1.54 o 
   4  -9   1      151.88      148.07      2.90 o 
   5  -9   1        1.83        2.90      0.82 o 
 -10  -8   1       37.50       38.80      1.52 o 
  -9  -8   1      296.69      305.30      4.02 o 
  -8  -8   1        4.55        3.97      0.61 o 
  -7  -8   1       11.96       15.95      0.82 o 
  -6  -8   1      562.10      541.95      6.14 o 
  -5  -8   1      294.82      288.33      3.79 o 
  -4  -8   1      220.43      210.39      2.49 o 
  -3  -8   1       31.37       30.86      0.80 o 
  -2  -8   1        5.46        7.19      0.60 o 
  -1  -8   1      911.11      918.80      8.29 o 
   0  -8   1     1348.43     1274.76     11.63 o 
   1  -8   1        5.88        7.95      0.86 o 
   2  -8   1        7.35        6.05      0.58 o 
   3  -8   1        3.13        3.40      0.56 o 
   4  -8   1       27.49       24.82      1.00 o 
   5  -8   1      314.90      310.15      4.68 o 
   6  -8   1      201.38      211.32      3.70 o 
   7  -8   1        0.31       -0.04      0.93 o 
 -11  -7   1       11.05       13.57      1.05 o 
 -10  -7   1      198.99      197.53      3.46 o 
  -9  -7   1      103.68      105.67      1.98 o 
  -8  -7   1      462.05      476.70      5.44 o 
  -7  -7   1       54.20       53.13      1.71 o 
  -6  -7   1      162.87      155.78      2.27 o 
  -5  -7   1      108.28       99.38      1.66 o 
  -4  -7   1      253.31      248.22      6.54 o 
  -3  -7   1      433.24      399.89      3.82 o 
  -2  -7   1       56.53       50.74      0.94 o 
  -1  -7   1      327.80      312.64      4.60 o 
   0  -7   1     1077.58     1057.65     12.90 o 
   1  -7   1     1314.19     1319.64     23.65 o 
   2  -7   1       17.43       19.77      0.78 o 
   3  -7   1      115.77      100.86      1.71 o 
   4  -7   1      254.14      235.31      6.72 o 
   5  -7   1      252.53      245.45      4.07 o 
   6  -7   1       49.26       54.86      1.66 o 
   7  -7   1       36.66       37.82      2.34 o 
   8  -7   1        4.74        5.66      1.18 o 
 -11  -6   1        9.08       11.98      1.01 o 
 -10  -6   1      141.07      138.35      2.12 o 
  -9  -6   1        1.89        2.44      0.50 o 
  -8  -6   1      294.06      295.22      3.64 o 
  -7  -6   1      493.05      476.08      5.25 o 
  -6  -6   1       24.14       21.46      0.79 o 
  -5  -6   1       19.61       13.26      0.98 o 
  -4  -6   1     1196.04     1205.36     11.69 o 
  -3  -6   1     2240.91     2290.90     19.55 o 
  -2  -6   1     1231.89     1222.76      9.47 o 
  -1  -6   1       62.68       57.37      1.08 o 
   0  -6   1      359.31      374.88      3.63 o 
   1  -6   1      754.11      715.01      6.47 o 
   2  -6   1     2436.62     2468.67     20.90 o 
   3  -6   1       21.76       17.49      0.81 o 
   4  -6   1       80.29       73.20      1.50 o 
   5  -6   1        5.41        5.83      0.49 o 
   6  -6   1       93.61       83.23      1.94 o 
   7  -6   1      167.86      160.17      3.90 o 
   8  -6   1       78.36       84.96      2.83 o 
 -11  -5   1      356.21      381.51      4.78 o 
 -10  -5   1        3.31        3.31      0.55 o 
  -9  -5   1      284.16      289.67      3.34 o 
  -8  -5   1      626.72      608.41      5.93 o 
  -7  -5   1     2238.85     2153.10     25.56 o 
  -6  -5   1       64.73       59.81      1.07 o 
  -5  -5   1       27.16       27.21      0.71 o 
  -4  -5   1        1.91        2.47      0.30 o 
  -3  -5   1     2849.56     2976.15     23.24 o 
  -2  -5   1     1611.51     1603.47     13.76 o 
  -1  -5   1        1.45        2.81      0.47 o 
   0  -5   1      761.28      815.47      7.16 o 
   1  -5   1      251.81      226.82      2.34 o 
   2  -5   1      119.05       95.99      1.27 o 
   3  -5   1      339.81      337.81      3.54 o 
   4  -5   1      175.54      189.81      2.86 o 
   5  -5   1     2027.51     1852.71     32.65 o 
   6  -5   1       43.13       37.43      0.92 o 
   7  -5   1       24.65       22.63      1.44 o 
   8  -5   1      153.91      145.07      3.65 o 
   9  -5   1        0.95        1.32      2.03 o 
 -11  -4   1       85.29       91.95      3.39 o 
 -10  -4   1      264.82      278.14      3.65 o 
  -9  -4   1        6.31        7.71      0.67 o 
  -8  -4   1      312.67      278.56      3.11 o 
  -7  -4   1        2.18        2.42      0.38 o 
  -6  -4   1      844.37      822.57      8.48 o 
  -5  -4   1        9.24       13.68      0.52 o 
  -4  -4   1       94.79      107.87      1.20 o 
  -3  -4   1      667.26      702.29      5.74 o 
  -2  -4   1     3955.58     3950.88     30.69 o 
  -1  -4   1        2.43        3.81      0.24 o 
   0  -4   1      161.42      148.23      1.58 o 
   1  -4   1       14.03       13.05      0.72 o 
   2  -4   1     2612.46     2907.96     29.03 o 
   3  -4   1     1075.12     1097.42     10.25 o 
   4  -4   1     1858.20     1852.24     14.13 o 
   5  -4   1       58.49       54.84      1.01 o 
   6  -4   1        7.46       10.18      0.55 o 
   7  -4   1       58.83       59.55      1.67 o 
   8  -4   1       96.23       98.07      2.72 o 
   9  -4   1      182.24      176.97      6.32 o 
  10  -4   1        0.46        0.56      0.89 o 
 -11  -3   1      121.04      118.10      3.34 o 
 -10  -3   1      269.94      279.00      3.64 o 
  -9  -3   1        6.19        7.15      0.57 o 
  -8  -3   1      947.52      902.92      8.31 o 
  -7  -3   1        0.82        2.04      0.44 o 
  -6  -3   1      581.91      544.47      5.12 o 
  -5  -3   1      730.03      708.78      6.40 o 
  -4  -3   1      398.16      391.61      3.68 o 
  -3  -3   1        2.12        3.11      0.25 o 
  -2  -3   1      445.56      459.22      3.79 o 
  -1  -3   1     3967.88     3938.41     32.95 o 
   0  -3   1     2104.04     2090.71     17.48 o 
   1  -3   1      108.38      129.74      1.25 o 
   2  -3   1      627.62      649.37      5.26 o 
   3  -3   1        5.13        2.34      0.42 o 
   4  -3   1      615.29      627.79      5.08 o 
   5  -3   1      280.27      264.40      2.47 o 
   6  -3   1      183.28      184.70      3.52 o 
   7  -3   1      264.46      246.65      2.79 o 
   8  -3   1        0.74        0.68      0.80 o 
   9  -3   1      156.05      156.83      4.26 o 
  10  -3   1      603.00      631.68     10.85 o 
 -11  -2   1        2.06        1.93      1.38 o 
 -10  -2   1       46.90       51.49      2.07 o 
  -9  -2   1      606.95      596.55      6.48 o 
  -8  -2   1        1.17        1.47      0.39 o 
  -7  -2   1        6.38        6.37      0.45 o 
  -6  -2   1      723.54      742.99      8.48 o 
  -5  -2   1     1128.52     1172.01     10.22 o 
  -4  -2   1      630.50      562.16      5.06 o 
  -3  -2   1      528.71      551.30      4.89 o 
  -2  -2   1      320.35      331.96      3.03 o 
  -1  -2   1        6.42        5.91      0.31 o 
   0  -2   1     1582.93     1797.12     14.98 o 
   1  -2   1     2231.65     2177.56     16.85 o 
   2  -2   1     7444.61     7763.43     59.86 o 
   3  -2   1     1191.50     1300.02      9.87 o 
   4  -2   1      120.08      118.87      1.26 o 
   5  -2   1     2337.63     2386.04     20.21 o 
   6  -2   1      299.08      300.15      8.21 o 
   7  -2   1        2.05        2.32      0.84 o 
   8  -2   1       84.28       90.82      1.47 o 
   9  -2   1      262.60      249.75      5.23 o 
  10  -2   1       81.30       72.61      2.56 o 
  11  -2   1      250.07      278.20      5.95 o 
 -11  -1   1        3.07        1.70      1.02 o 
 -10  -1   1       53.52       57.55      2.48 o 
  -9  -1   1      281.99      253.63      5.08 o 
  -8  -1   1     1016.30     1016.16     10.11 o 
  -7  -1   1        1.05        1.42      0.35 o 
  -6  -1   1       75.08       62.76      1.02 o 
  -5  -1   1     1214.58     1241.05      9.93 o 
  -4  -1   1      590.78      566.98      5.09 o 
  -3  -1   1      757.06      725.66      6.32 o 
  -2  -1   1      125.91      142.20      1.40 o 
  -1  -1   1       21.07       21.39      0.38 o 
   0  -1   1       12.11        9.91      0.29 o 
   1  -1   1     7813.31     7406.58    207.61 o 
   2  -1   1    13899.73    13519.00    133.63 o 
   3  -1   1     1559.23     1740.92     13.06 o 
   4  -1   1      344.19      353.05      3.31 o 
   5  -1   1        3.42        2.32      0.25 o 
   6  -1   1     1570.27     1574.17     13.59 o 
   7  -1   1     1106.72     1114.17      9.90 o 
   8  -1   1      161.86      156.83      2.75 o 
   9  -1   1       31.95       33.16      1.07 o 
  10  -1   1       90.05       95.90      2.89 o 
  11  -1   1        6.76        9.08      1.25 o 
 -11   0   1       14.95       19.05      1.58 o 
 -10   0   1       33.43       27.17      1.64 o 
  -9   0   1        1.90        0.72      0.77 o 
  -8   0   1      719.35      725.77     10.05 o 
  -7   0   1     1000.16      977.48      8.79 o 
  -6   0   1      114.60       99.17      1.21 o 
  -5   0   1      984.73     1069.12      9.28 o 
  -4   0   1      360.53      372.67      3.45 o 
  -2   0   1     6207.81     6373.02    129.05 o 
  -1   0   1     2407.27     2467.80     34.61 o 
   1   0   1      978.62     1026.33      9.67 o 
   2   0   1    13870.61    12905.23    128.27 o 
   3   0   1      405.38      366.33      3.05 o 
   4   0   1       25.89       14.19      0.39 o 
   5   0   1       85.01      100.35      1.29 o 
   6   0   1        9.76        9.37      0.42 o 
   7   0   1     1020.58     1026.22      9.15 o 
   8   0   1      816.85      854.06      8.63 o 
   9   0   1       98.91      106.72      2.27 o 
  10   0   1       51.25       57.81      3.96 o 
  11   0   1       28.59       27.67      1.71 o 
 -11   1   1      228.50      237.86      7.01 o 
 -10   1   1       19.55       15.37      1.37 o 
  -9   1   1       10.27       11.68      1.18 o 
  -8   1   1       82.92       84.31      2.47 o 
  -7   1   1      857.08      846.14      8.44 o 
  -6   1   1     1505.79     1580.30     21.90 o 
  -5   1   1      610.48      590.89      5.35 o 
  -4   1   1      660.98      735.85      7.57 o 
  -3   1   1     3062.99     3439.72     31.89 o 
  -2   1   1     1351.24     1418.79     13.29 o 
  -1   1   1     1033.55     1106.42     13.20 o 
   0   1   1      433.93      477.94      8.16 o 
   1   1   1       35.99       28.00      1.30 o 
   2   1   1     1675.37     1786.75     15.46 o 
   3   1   1     2795.77     2783.36     21.57 o 
   4   1   1     2489.35     2537.76     19.75 o 
   5   1   1      258.75      264.68      2.41 o 
   6   1   1      257.11      271.42      2.55 o 
   7   1   1      353.28      395.29      3.90 o 
   8   1   1     1466.85     1501.82     14.49 o 
   9   1   1      105.90       98.83      1.76 o 
  10   1   1       21.45       17.04      0.88 o 
  11   1   1        1.01        1.53      0.91 o 
 -10   2   1      269.74      279.82      5.84 o 
  -9   2   1        9.97        9.73      1.13 o 
  -8   2   1        4.00        5.01      0.89 o 
  -7   2   1      100.20       83.93      2.38 o 
  -6   2   1      117.99      129.89      1.67 o 
  -5   2   1      102.88       93.24      1.23 o 
  -4   2   1      127.21      117.94      1.82 o 
  -3   2   1        1.31        0.53      0.21 o 
  -2   2   1        2.47        2.99      0.42 o 
  -1   2   1     5634.07     5693.16     48.08 o 
   0   2   1    10895.90     9764.57     81.14 o 
   1   2   1     1244.79     1303.11     11.19 o 
   2   2   1     8121.33     8569.10    144.78 o 
   3   2   1     1830.60     1968.76     15.35 o 
   4   2   1     1079.52     1067.11      9.79 o 
   5   2   1      172.39      136.31      1.42 o 
   6   2   1      327.60      321.74      2.93 o 
   7   2   1       32.51       29.76      1.20 o 
   8   2   1       27.86       23.53      0.85 o 
   9   2   1      130.84      126.90      2.05 o 
  10   2   1        6.73        9.37      1.37 o 
  11   2   1        1.06        2.64      0.63 o 
  12   2   1       32.28       33.75      2.82 o 
 -10   3   1       26.87       32.01      2.73 o 
  -9   3   1      529.94      544.02      9.47 o 
  -8   3   1       77.35       74.18      2.41 o 
  -7   3   1        0.78        0.52      0.53 o 
  -6   3   1       18.62       17.05      0.92 o 
  -5   3   1      377.73      391.61      3.78 o 
  -4   3   1        2.33        3.57      0.33 o 
  -3   3   1     1244.06     1408.66     10.08 o 
  -2   3   1       93.05       95.54      1.65 o 
  -1   3   1     4518.23     4671.96     43.50 o 
   0   3   1      732.84      699.30      5.55 o 
   1   3   1      604.63      584.52      4.22 o 
   2   3   1     3683.24     3805.24     29.44 o 
   3   3   1      634.72      703.13      5.70 o 
   4   3   1      164.90      163.60      1.58 o 
   5   3   1      515.26      511.12      4.33 o 
   6   3   1     1241.35     1234.99     10.81 o 
   7   3   1        6.01        3.68      0.39 o 
   8   3   1       10.01        9.62      0.54 o 
   9   3   1       25.64       30.32      1.00 o 
  10   3   1        6.89       10.27      1.07 o 
  11   3   1       92.42       94.54      2.21 o 
  12   3   1        9.69        9.19      1.76 o 
 -10   4   1        6.08        9.13      1.27 o 
  -9   4   1       10.52       10.00      1.20 o 
  -8   4   1      290.70      299.61      4.78 o 
  -7   4   1      202.26      181.36      3.23 o 
  -6   4   1      739.28      705.80      9.17 o 
  -5   4   1        9.30       11.10      0.77 o 
  -4   4   1     1036.56     1085.84      8.48 o 
  -3   4   1      382.42      324.92      3.52 o 
  -2   4   1       79.49      101.47      1.13 o 
  -1   4   1       15.00       19.77      0.43 o 
   0   4   1      381.88      420.55      3.48 o 
   1   4   1      317.80      298.31      2.60 o 
   2   4   1     1715.68     1671.03     13.07 o 
   3   4   1       21.49       14.14      0.74 o 
   4   4   1     1041.61     1159.85      9.28 o 
   5   4   1      161.63      155.46      1.60 o 
   6   4   1     2043.53     2104.05     20.47 o 
   7   4   1     3573.31     3518.70     32.75 o 
   8   4   1      135.95      130.29      2.17 o 
   9   4   1        3.11        2.85      0.48 o 
  10   4   1       92.32       94.18      1.81 o 
  11   4   1      320.03      340.29      5.00 o 
  12   4   1        7.52        7.02      0.92 o 
  -9   5   1        7.20        6.76      1.13 o 
  -8   5   1      389.51      400.42      8.08 o 
  -7   5   1      388.03      375.83      5.95 o 
  -6   5   1        1.49        3.71      0.65 o 
  -5   5   1       65.35       57.00      1.51 o 
  -4   5   1       15.29       14.01      0.50 o 
  -3   5   1      929.41      983.07      7.99 o 
  -2   5   1      515.10      494.84      4.21 o 
  -1   5   1      978.47     1029.56      8.22 o 
   0   5   1      524.09      600.66      6.28 o 
   1   5   1       88.34       72.68      0.77 o 
   2   5   1     1217.55     1152.42      8.28 o 
   3   5   1     1144.84     1108.50      8.87 o 
   4   5   1      444.76      474.97      4.06 o 
   5   5   1        1.19        2.43      0.43 o 
   6   5   1     1293.47     1286.62     17.28 o 
   7   5   1      494.65      516.85      5.51 o 
   8   5   1       93.81       97.54      1.52 o 
   9   5   1       34.95       32.70      0.94 o 
  10   5   1      289.42      281.43      6.25 o 
  11   5   1       91.75       96.30      2.29 o 
  12   5   1      313.63      350.69      5.29 o 
  -8   6   1        2.84        1.88      2.18 o 
  -7   6   1       60.48       55.60      2.64 o 
  -6   6   1       22.26       24.45      2.78 o 
  -5   6   1      485.63      435.06      5.71 o 
  -4   6   1        0.68        1.25      0.52 o 
  -3   6   1      338.65      358.96      3.90 o 
  -2   6   1     1937.38     2069.16     17.54 o 
  -1   6   1     1616.29     1675.95     14.32 o 
   0   6   1      101.83       97.79      1.26 o 
   1   6   1      300.21      285.09      2.81 o 
   2   6   1        8.52       14.81      0.37 o 
   3   6   1      854.75      832.77      7.47 o 
   4   6   1     1925.51     2022.11     15.97 o 
   5   6   1     1095.30     1107.49     10.34 o 
   6   6   1      601.40      612.20      6.50 o 
   7   6   1      214.04      217.00      2.73 o 
   8   6   1      340.28      344.66      3.70 o 
   9   6   1      375.18      359.88      4.42 o 
  10   6   1       13.84       14.59      0.85 o 
  11   6   1       20.40       26.77      1.86 o 
  -8   7   1        7.51        9.94      1.30 o 
  -7   7   1        7.62        8.37      1.17 o 
  -6   7   1      409.96      419.86      7.64 o 
  -5   7   1       41.11       45.56      1.46 o 
  -4   7   1      597.50      588.12      7.34 o 
  -3   7   1       12.97       10.87      0.61 o 
  -2   7   1      306.73      307.83      3.20 o 
  -1   7   1      235.63      201.39      5.21 o 
   0   7   1     2055.09     1998.83     16.99 o 
   1   7   1      178.30      176.00      1.99 o 
   2   7   1      110.82      110.83      1.28 o 
   3   7   1      383.35      373.06      3.56 o 
   4   7   1     1832.24     1665.77     39.37 o 
   5   7   1      554.58      560.55      6.55 o 
   6   7   1        7.28        9.30      0.74 o 
   7   7   1       95.54       87.67      1.45 o 
   8   7   1      361.03      362.52      3.89 o 
   9   7   1      200.59      201.98      2.94 o 
  10   7   1       95.14      102.57      2.03 o 
  11   7   1       29.75       32.95      1.43 o 
  -7   8   1        1.97        2.53      1.10 o 
  -6   8   1       23.19       24.80      1.68 o 
  -5   8   1      122.08      129.12      2.61 o 
  -4   8   1      158.57      164.13      2.93 o 
  -3   8   1      171.12      163.75      2.83 o 
  -2   8   1      290.96      273.46      4.37 o 
  -1   8   1        9.58        7.15      0.49 o 
   0   8   1       12.35       13.64      0.57 o 
   1   8   1      826.13      758.45     16.30 o 
   2   8   1        3.66        5.80      0.42 o 
   3   8   1      611.85      599.82      5.98 o 
   4   8   1      982.87      990.99      8.47 o 
   5   8   1      531.31      511.51      5.69 o 
   6   8   1      195.48      212.15      3.23 o 
   7   8   1      370.10      361.98      4.28 o 
   8   8   1       14.52       12.64      0.90 o 
   9   8   1       24.10       26.33      1.31 o 
  10   8   1      268.89      268.78      4.28 o 
  11   8   1      131.37      142.46      3.21 o 
  -6   9   1        0.45        0.70      1.08 o 
  -5   9   1        1.85        1.82      0.74 o 
  -4   9   1      272.02      266.16      4.19 o 
  -3   9   1      611.47      616.66      7.86 o 
  -2   9   1        1.32        1.13      0.58 o 
  -1   9   1      180.27      174.33      2.63 o 
   0   9   1       46.58       40.89      0.98 o 
   1   9   1      774.32      765.05      7.07 o 
   2   9   1      118.10      112.23      1.60 o 
   3   9   1      111.32       93.12      1.27 o 
   4   9   1       53.44       49.83      0.99 o 
   5   9   1       81.35       87.78      1.37 o 
   6   9   1       36.40       35.18      1.26 o 
   7   9   1      475.02      474.47      6.26 o 
   8   9   1        4.86        5.35      0.79 o 
   9   9   1       66.66       68.97      1.90 o 
  10   9   1        4.83        7.56      0.92 o 
  -5  10   1      120.85      137.08      2.94 o 
  -4  10   1       15.87       16.96      1.15 o 
  -3  10   1      168.10      178.39      3.23 o 
  -2  10   1      324.87      318.71      4.69 o 
  -1  10   1      206.14      196.87      2.76 o 
   0  10   1       43.83       44.16      1.07 o 
   1  10   1        4.57        3.97      0.49 o 
   2  10   1      508.91      519.11      5.12 o 
   3  10   1       63.54       67.20      1.25 o 
   4  10   1      101.61       97.78      1.77 o 
   5  10   1        2.48        3.00      0.45 o 
   6  10   1       72.48       70.84      1.93 o 
   7  10   1      300.56      284.24      4.35 o 
   8  10   1      319.88      309.24      5.15 o 
   9  10   1      125.06      125.13      2.71 o 
  10  10   1       90.34      104.36      4.81 o 
  -3  11   1        3.90        4.05      0.85 o 
  -2  11   1      280.29      283.03      4.47 o 
  -1  11   1      125.51      129.40      2.68 o 
   0  11   1       19.44       18.61      0.89 o 
   1  11   1       65.03       69.04      2.39 o 
   2  11   1      975.95      991.38      9.14 o 
   3  11   1      479.62      487.56      4.96 o 
   4  11   1      101.58      101.62      1.82 o 
   5  11   1       37.46       38.90      1.39 o 
   6  11   1       60.87       60.51      1.73 o 
   7  11   1        1.66        1.39      0.68 o 
   8  11   1      225.70      226.75      3.91 o 
  -1  12   1      155.13      163.22      3.15 o 
   0  12   1      144.11      148.59      2.90 o 
   1  12   1       86.24       88.62      1.63 o 
   2  12   1        0.90        0.45      0.50 o 
   3  12   1       58.70       58.75      1.44 o 
   4  12   1      279.29      286.66      5.62 o 
   5  12   1      304.02      306.57     12.16 o 
   6  12   1        3.16        3.17      0.95 o 
   7  12   1       10.59       11.29      1.01 o 
   2  13   1        0.90        2.38      0.94 o 
   3  13   1       23.76       23.59      1.57 o 
   4  13   1       35.76       35.95      1.89 o 
  -4 -12   2        0.59        0.86      0.64 o 
  -3 -12   2      261.37      274.58      4.62 o 
  -2 -12   2      318.22      319.95      4.69 o 
  -1 -12   2       32.98       35.22      1.45 o 
  -7 -11   2      240.65      234.05      7.85 o 
  -6 -11   2      164.28      172.24      2.75 o 
  -5 -11   2      363.96      377.46      4.65 o 
  -4 -11   2       30.20       30.67      1.15 o 
  -3 -11   2        3.38        3.69      0.65 o 
  -2 -11   2        2.44        4.41      0.67 o 
  -1 -11   2      100.83       99.66      2.16 o 
   0 -11   2      179.25      187.30      2.85 o 
   1 -11   2       40.24       39.86      1.30 o 
   2 -11   2       13.96       13.66      0.93 o 
  -8 -10   2       21.37       21.68      1.07 o 
  -7 -10   2        1.54        0.90      0.61 o 
  -6 -10   2      388.08      407.11      4.87 o 
  -5 -10   2        1.40        2.89      0.60 o 
  -4 -10   2      347.63      341.11      4.17 o 
  -3 -10   2        9.55        7.69      0.66 o 
  -2 -10   2       38.10       39.65      1.15 o 
  -1 -10   2       19.02       16.99      0.75 o 
   0 -10   2      103.76       99.57      1.85 o 
   1 -10   2      250.69      239.14      3.27 o 
   2 -10   2       50.94       52.23      1.41 o 
   3 -10   2        0.36        0.02      0.59 o 
   4 -10   2        5.99        7.17      0.97 o 
  -9  -9   2       80.63       71.45      2.04 o 
  -8  -9   2        8.55        9.33      0.81 o 
  -7  -9   2        1.72        1.25      0.59 o 
  -6  -9   2       43.83       39.54      1.24 o 
  -5  -9   2      148.12      151.94      2.77 o 
  -4  -9   2      804.28      779.42      8.05 o 
  -3  -9   2      720.96      703.09      7.32 o 
  -2  -9   2        0.89        0.95      0.42 o 
  -1  -9   2       23.64       22.81      0.81 o 
   0  -9   2        3.37        4.30      0.92 o 
   1  -9   2      430.94      430.18      4.93 o 
   2  -9   2      347.38      360.10      4.35 o 
   3  -9   2       36.56       38.16      1.54 o 
   4  -9   2       15.00       14.78      0.89 o 
   5  -9   2        0.54        0.45      0.74 o 
 -10  -8   2       22.50       21.61      1.21 o 
  -9  -8   2      152.98      149.65      2.54 o 
  -8  -8   2      725.55      704.31      7.68 o 
  -7  -8   2      122.01      118.54      2.92 o 
  -6  -8   2        1.16        2.77      0.54 o 
  -5  -8   2      548.91      524.47      5.79 o 
  -4  -8   2        1.65        4.26      0.62 o 
  -3  -8   2       63.18       59.55      1.24 o 
  -2  -8   2       76.12       72.24      1.23 o 
  -1  -8   2      420.39      377.98      3.87 o 
   0  -8   2       28.33       23.46      0.76 o 
   1  -8   2      398.45      390.62      4.44 o 
   2  -8   2      454.55      433.50      4.89 o 
   3  -8   2      491.12      485.86      5.45 o 
   4  -8   2       45.35       54.76      1.38 o 
   5  -8   2        5.13        5.19      0.79 o 
   6  -8   2        8.39        8.92      0.96 o 
 -10  -7   2       10.20       10.29      0.84 o 
  -9  -7   2        7.63        7.39      0.73 o 
  -8  -7   2      277.69      259.59      3.45 o 
  -7  -7   2      183.32      186.23      2.68 o 
  -6  -7   2     1563.12     1525.23     14.88 o 
  -5  -7   2      150.22      144.76      2.15 o 
  -4  -7   2       19.66       23.53      0.84 o 
  -3  -7   2       29.86       27.55      1.74 o 
  -2  -7   2      743.22      684.21     10.49 o 
  -1  -7   2     1045.36     1069.85      9.47 o 
   0  -7   2      357.46      361.58      4.13 o 
   1  -7   2      218.31      202.93      2.92 o 
   2  -7   2      504.26      491.69      5.30 o 
   3  -7   2     1041.80     1051.87     10.43 o 
   4  -7   2      228.17      216.38      2.92 o 
   5  -7   2      140.31      140.41      2.15 o 
   6  -7   2       15.58       13.31      1.06 o 
   7  -7   2      429.40      433.95      6.15 o 
 -11  -6   2       93.20       96.31      2.04 o 
 -10  -6   2      102.02      107.24      2.07 o 
  -9  -6   2        8.83        8.28      0.70 o 
  -8  -6   2        8.91       14.73      0.78 o 
  -7  -6   2      257.37      243.08      3.14 o 
  -6  -6   2      702.54      694.49      7.22 o 
  -5  -6   2      775.38      755.80      8.60 o 
  -4  -6   2       35.30       28.25      0.85 o 
  -3  -6   2      427.47      412.10      4.03 o 
  -2  -6   2      183.90      191.46      2.13 o 
  -1  -6   2     2186.59     2209.19     18.71 o 
   0  -6   2     2641.66     2652.55     22.35 o 
   1  -6   2        5.65        5.13      0.39 o 
   2  -6   2      146.49      127.34      1.65 o 
   3  -6   2       34.62       29.70      0.92 o 
   4  -6   2       87.66       75.49      1.44 o 
   5  -6   2       66.50       65.31      1.22 o 
   6  -6   2      155.32      158.13      2.10 o 
   7  -6   2        6.82        3.78      0.74 o 
   8  -6   2      174.30      167.82      5.05 o 
 -11  -5   2        3.75        3.99      1.02 o 
 -10  -5   2       67.49       68.66      1.47 o 
  -9  -5   2      999.84     1015.74      9.45 o 
  -8  -5   2      179.34      178.65      2.31 o 
  -7  -5   2      160.32      153.52      2.02 o 
  -6  -5   2      133.41      139.12      1.81 o 
  -5  -5   2      543.77      518.98     18.52 o 
  -4  -5   2       79.17       64.99      1.39 o 
  -3  -5   2        3.06        3.54      0.27 o 
  -2  -5   2      169.01      171.82      1.92 o 
  -1  -5   2      767.08      792.21      6.99 o 
   0  -5   2     2207.46     2187.73     18.45 o 
   1  -5   2      424.95      414.64      3.92 o 
   2  -5   2      350.10      365.41      3.55 o 
   3  -5   2       78.55       86.64      1.43 o 
   4  -5   2      414.65      364.52      4.53 o 
   5  -5   2     1539.37     1544.89     12.97 o 
   6  -5   2      239.72      233.53      2.69 o 
   7  -5   2       24.11       21.11      1.39 o 
   8  -5   2       33.79       31.86      1.73 o 
   9  -5   2        0.70        0.59      0.91 o 
 -11  -4   2       10.05       11.78      1.29 o 
 -10  -4   2      210.76      204.82      2.90 o 
  -9  -4   2      150.56      154.36      2.16 o 
  -8  -4   2      166.04      167.24      2.17 o 
  -7  -4   2        2.84        3.61      0.43 o 
  -6  -4   2       29.44       23.93      0.89 o 
  -5  -4   2      171.48      175.71      2.02 o 
  -4  -4   2     1903.48     1978.03     16.91 o 
  -3  -4   2       33.24       24.10      0.51 o 
  -2  -4   2      123.31      111.33      1.22 o 
  -1  -4   2      244.82      248.85      2.84 o 
   0  -4   2       59.52       42.73      0.71 o 
   1  -4   2     2177.51     2226.38     17.32 o 
   2  -4   2      779.53      736.98      6.02 o 
   3  -4   2        4.98        4.55      0.40 o 
   4  -4   2      396.05      400.25      4.42 o 
   5  -4   2      698.44      648.93      5.56 o 
   6  -4   2      324.36      304.06      2.91 o 
   7  -4   2        8.69       13.50      0.65 o 
   8  -4   2        2.30        2.97      0.70 o 
   9  -4   2        3.31        2.75      0.96 o 
  10  -4   2        4.86        5.05      1.57 o 
 -11  -3   2      152.18      150.00      4.28 o 
 -10  -3   2       47.99       51.13      2.09 o 
  -9  -3   2       14.39       13.48      0.68 o 
  -8  -3   2      289.17      281.21      3.14 o 
  -7  -3   2      568.29      551.12      5.30 o 
  -6  -3   2      125.34      130.61      1.68 o 
  -5  -3   2        9.78       16.86      0.92 o 
  -4  -3   2      319.70      317.88      3.10 o 
  -3  -3   2     2365.97     2478.19     19.36 o 
  -2  -3   2      113.01       94.03      1.01 o 
  -1  -3   2      923.52     1019.56     10.13 o 
   0  -3   2       46.75       51.75      1.30 o 
   1  -3   2     1029.68      985.38      8.51 o 
   2  -3   2      991.48     1000.68      8.60 o 
   3  -3   2      104.66       92.66      1.12 o 
   4  -3   2     1224.26     1306.49     10.08 o 
   5  -3   2        7.70       10.78      0.92 o 
   6  -3   2      202.34      173.50      2.75 o 
   7  -3   2        3.24        3.19      0.70 o 
   8  -3   2      212.88      221.79      2.69 o 
   9  -3   2        2.36        2.82      0.76 o 
  10  -3   2       18.18       19.33      2.17 o 
 -11  -2   2      114.39      115.29      3.38 o 
 -10  -2   2       17.09       17.12      1.36 o 
  -9  -2   2        6.99        9.20      2.44 o 
  -8  -2   2      120.85      115.00      1.68 o 
  -7  -2   2      633.46      647.04      6.07 o 
  -6  -2   2      607.39      585.97      5.48 o 
  -5  -2   2      623.74      641.14      5.84 o 
  -4  -2   2      598.04      572.83      5.18 o 
  -3  -2   2     3743.27     3960.99     33.13 o 
  -2  -2   2      886.21      875.28      7.55 o 
   0  -2   2      623.35      684.07      6.83 o 
   1  -2   2      791.90      808.75      6.39 o 
   2  -2   2      862.72     1000.79      8.52 o 
   3  -2   2     4608.76     4742.69     44.47 o 
   4  -2   2     6717.09     6835.97     50.62 o 
   5  -2   2       37.30       43.12      0.74 o 
   6  -2   2      120.71      133.51      2.02 o 
   7  -2   2     1173.66     1110.31      9.94 o 
   8  -2   2       86.24       83.76      1.42 o 
   9  -2   2      254.80      257.55      3.06 o 
  10  -2   2       50.81       46.96      2.12 o 
  11  -2   2       11.43       13.21      1.57 o 
 -11  -1   2      230.99      233.40      5.24 o 
 -10  -1   2      258.74      266.90      5.52 o 
  -9  -1   2       31.26       34.04      2.31 o 
  -8  -1   2        0.72        0.31      0.39 o 
  -7  -1   2        3.47        2.00      0.37 o 
  -6  -1   2      514.60      487.45      4.63 o 
  -5  -1   2      221.67      206.42      2.19 o 
  -4  -1   2      525.49      540.27      4.88 o 
  -3  -1   2      197.96      173.98      1.93 o 
  -2  -1   2     4349.91     4704.73     43.18 o 
  -1  -1   2    16038.78    16057.64    164.76 o 
   0  -1   2     5442.47     5667.04     55.16 o 
   1  -1   2      477.65      548.71      4.37 o 
   2  -1   2     1113.30     1194.95     10.06 o 
   3  -1   2     1351.50     1380.21     10.45 o 
   4  -1   2      459.94      437.85      3.59 o 
   5  -1   2      521.90      507.94      4.71 o 
   6  -1   2       12.38       15.14      0.59 o 
   7  -1   2        2.10        1.14      0.37 o 
   8  -1   2      250.32      247.20      2.83 o 
   9  -1   2      425.80      451.89      5.13 o 
  10  -1   2      181.81      194.09      7.32 o 
  11  -1   2        2.51        2.33      0.99 o 
 -11   0   2        1.11        1.02      0.96 o 
 -10   0   2      123.42      130.15      3.51 o 
  -9   0   2      324.29      322.26      6.17 o 
  -8   0   2      511.11      459.16      7.90 o 
  -7   0   2        8.24       12.21      0.54 o 
  -6   0   2       14.71       11.86      0.50 o 
  -5   0   2      956.42      959.49      8.63 o 
  -4   0   2       36.18       23.60      0.96 o 
  -3   0   2     1579.90     1726.06     14.58 o 
  -2   0   2      131.26      138.98      1.89 o 
  -1   0   2     2397.30     2513.03     23.08 o 
   0   0   2     4110.92     4404.27     42.92 o 
   1   0   2     2550.20     2777.66     26.01 o 
   2   0   2      890.26      993.31      7.52 o 
   3   0   2     1149.35     1319.82      9.96 o 
   4   0   2      256.97      235.81      2.12 o 
   5   0   2     1603.89     1575.20     12.48 o 
   6   0   2      424.75      416.18      4.00 o 
   7   0   2       96.64       96.81      1.41 o 
   8   0   2        0.85        2.18      0.79 o 
   9   0   2      155.04      159.88      2.38 o 
  10   0   2      357.65      380.82      4.60 o 
  11   0   2      183.90      187.49      4.39 o 
 -11   1   2        0.32        0.29      1.36 o 
 -10   1   2       31.06       28.93      1.76 o 
  -9   1   2      320.42      283.27      5.66 o 
  -8   1   2      334.29      353.83      7.02 o 
  -7   1   2      174.98      158.66      3.49 o 
  -6   1   2       13.85       13.48      0.53 o 
  -5   1   2      395.99      407.04      3.83 o 
  -4   1   2     4583.52     4888.76     40.88 o 
  -3   1   2      126.87      103.63      1.13 o 
  -2   1   2        6.55       12.91      0.31 o 
  -1   1   2    11461.25    11568.19    182.48 o 
   0   1   2     2211.22     2319.91     29.99 o 
   1   1   2      740.94      850.13      7.36 o 
   2   1   2     2408.57     2482.75     20.93 o 
   3   1   2       22.24       24.35      0.81 o 
   4   1   2      789.47      836.68      6.73 o 
   5   1   2      893.98      930.87      7.52 o 
   6   1   2     2081.79     2227.68     17.52 o 
   7   1   2      301.01      301.75      3.41 o 
   8   1   2        3.39        4.50      0.51 o 
   9   1   2       16.05       16.19      1.10 o 
  10   1   2      172.71      169.61      2.56 o 
  11   1   2       18.84       18.67      0.96 o 
 -10   2   2        8.82        6.53      1.13 o 
  -9   2   2       60.98       69.82      2.44 o 
  -8   2   2        1.16        2.21      0.82 o 
  -7   2   2      610.60      586.98      9.60 o 
  -6   2   2       19.85       21.56      1.09 o 
  -5   2   2       69.62       57.65      0.92 o 
  -4   2   2       82.82       72.50      1.35 o 
  -3   2   2     1149.48     1058.54      9.07 o 
  -2   2   2       39.43       21.36      0.39 o 
  -1   2   2      322.69      371.36      3.99 o 
   0   2   2     1758.35     1893.91     16.25 o 
   1   2   2    11628.92    11240.89     95.67 o 
   2   2   2      271.49      253.28      2.45 o 
   3   2   2        3.19        3.39      0.30 o 
   4   2   2      167.40      204.75      1.88 o 
   5   2   2      611.25      655.38      5.42 o 
   6   2   2       35.80       50.87      0.80 o 
   7   2   2       77.85       76.20      1.08 o 
   8   2   2     1016.68     1058.18     10.46 o 
   9   2   2        0.74        1.87      0.54 o 
  10   2   2       15.12       16.78      1.20 o 
  11   2   2       28.33       31.29      1.38 o 
  12   2   2      287.15      291.17      9.11 o 
 -10   3   2        6.25        7.30      1.21 o 
  -9   3   2      113.28       98.68      3.62 o 
  -8   3   2        6.40        6.75      1.02 o 
  -7   3   2      266.41      273.18      4.24 o 
  -6   3   2     1849.11     1852.04     22.13 o 
  -5   3   2        1.99        4.38      0.55 o 
  -4   3   2       99.97      121.67      1.43 o 
  -3   3   2     1559.85     1678.37     14.23 o 
  -2   3   2     1111.20     1091.42      9.61 o 
   0   3   2      147.65      156.63      1.30 o 
   1   3   2     1767.50     1993.26     13.98 o 
   2   3   2     1955.25     2015.73     15.68 o 
   3   3   2      879.75      826.60      6.61 o 
   4   3   2        7.75        5.00      0.27 o 
   5   3   2     1053.28     1230.54     10.67 o 
   6   3   2      121.35      125.33      1.41 o 
   7   3   2      454.98      435.75      9.26 o 
   8   3   2     1415.72     1479.36     14.30 o 
   9   3   2     1078.43     1039.08     10.44 o 
  10   3   2       69.64       66.68      1.50 o 
  11   3   2       24.05       28.24      1.33 o 
  12   3   2        1.11        1.85      0.76 o 
  -9   4   2       28.27       28.31      1.75 o 
  -8   4   2        0.93        1.00      0.83 o 
  -7   4   2       73.15       67.82      1.80 o 
  -6   4   2      548.33      534.67     10.48 o 
  -5   4   2     1018.24      958.83     38.61 o 
  -4   4   2       59.98       55.00      1.43 o 
  -3   4   2      127.21      130.36      1.25 o 
  -2   4   2     1426.35     1388.41     10.94 o 
  -1   4   2      927.05      880.69      7.03 o 
   0   4   2      618.43      645.86      5.19 o 
   1   4   2       69.50       86.44      0.82 o 
   2   4   2     4807.06     5262.43     36.73 o 
   3   4   2       34.79       19.87      0.49 o 
   4   4   2      495.77      403.64      3.47 o 
   5   4   2        2.56        2.25      0.27 o 
   6   4   2      712.02      773.27      6.44 o 
   7   4   2       73.98       81.62      2.30 o 
   8   4   2      145.49      129.59      1.77 o 
   9   4   2      988.01      975.78      9.87 o 
  10   4   2      390.16      394.08      5.41 o 
  11   4   2      213.77      220.23      4.06 o 
  12   4   2       39.19       40.61      1.59 o 
  -9   5   2      496.32      502.82     17.35 o 
  -8   5   2       45.67       48.61      2.10 o 
  -7   5   2       45.14       44.66      1.53 o 
  -6   5   2        3.97        3.61      0.65 o 
  -5   5   2      235.16      238.72      3.75 o 
  -4   5   2       46.39       43.95      2.62 o 
  -3   5   2       49.65       40.46      0.85 o 
  -2   5   2      190.66      193.80      1.90 o 
  -1   5   2     2230.86     2386.54     18.51 o 
   0   5   2     1001.01     1026.67      8.16 o 
   1   5   2     1483.29     1524.98     10.83 o 
   2   5   2      563.61      587.78      4.63 o 
   3   5   2      730.25      820.80      6.64 o 
   4   5   2      799.62      808.93      6.61 o 
   5   5   2     4683.16     4817.38     37.42 o 
   6   5   2      361.59      380.76      4.25 o 
   7   5   2       65.39       67.61      1.74 o 
   8   5   2       63.04       60.55      1.21 o 
   9   5   2        1.18        1.07      0.49 o 
  10   5   2      220.08      223.18      3.61 o 
  11   5   2       73.99       74.01      2.75 o 
  12   5   2       15.03       15.51      1.79 o 
  -8   6   2       73.23       74.06      3.69 o 
  -7   6   2        5.53        8.29      1.14 o 
  -6   6   2        3.37        4.83      0.73 o 
  -5   6   2      291.45      287.04      4.42 o 
  -4   6   2      498.25      505.16      7.24 o 
  -3   6   2     1484.21     1487.27     11.90 o 
  -2   6   2       12.37       11.03      0.43 o 
  -1   6   2      180.06      188.33      1.87 o 
   0   6   2     1343.43     1423.40     11.25 o 
   1   6   2       32.55       20.31      0.43 o 
   2   6   2      111.45      128.09      1.21 o 
   3   6   2      204.88      196.30      2.07 o 
   4   6   2       12.94       12.42      0.43 o 
   5   6   2      447.68      455.15      4.00 o 
   6   6   2     3412.98     3373.88     85.50 o 
   7   6   2     1879.70     1884.26     16.41 o 
   8   6   2        1.22        2.91      0.50 o 
   9   6   2      114.95      105.43      1.91 o 
  10   6   2      122.90      121.77      2.47 o 
  11   6   2      421.98      423.32      5.95 o 
  12   6   2        0.71        1.45      0.77 o 
  -8   7   2      218.17      230.56      5.24 o 
  -7   7   2       97.49       99.52      3.05 o 
  -6   7   2        7.04        7.35      1.12 o 
  -5   7   2       39.10       38.51      1.82 o 
  -4   7   2      401.38      409.93      5.48 o 
  -3   7   2        1.79        1.22      0.43 o 
  -2   7   2     1300.79     1287.54     11.25 o 
  -1   7   2       42.10       34.59      0.79 o 
   0   7   2       35.40       36.87      0.78 o 
   1   7   2        2.68        4.82      0.74 o 
   2   7   2      950.27      914.82      7.20 o 
   3   7   2       56.75       51.60      0.79 o 
   4   7   2      116.11      100.42      1.10 o 
   5   7   2       14.75       16.07      0.74 o 
   6   7   2     1134.17     1134.00     11.06 o 
   7   7   2      348.85      368.33      5.50 o 
   8   7   2       15.63       19.71      0.88 o 
   9   7   2       10.77       12.26      0.78 o 
  10   7   2       62.68       67.40      1.63 o 
  11   7   2      223.57      232.55      3.92 o 
  -7   8   2      125.88      127.10      3.64 o 
  -6   8   2       40.47       38.02      1.96 o 
  -5   8   2        6.89        6.27      1.04 o 
  -4   8   2        1.56        1.24      0.63 o 
  -3   8   2        5.42        6.48      0.72 o 
  -2   8   2       72.99       81.03      1.76 o 
  -1   8   2      467.94      490.83      5.36 o 
   0   8   2      174.68      164.46      1.99 o 
   1   8   2      223.32      207.86      3.54 o 
   2   8   2      507.47      493.70      4.19 o 
   3   8   2     1043.01     1002.77     22.95 o 
   4   8   2      543.16      566.25      4.75 o 
   5   8   2        7.55        8.59      0.72 o 
   6   8   2      214.47      202.74      2.68 o 
   7   8   2       18.62       15.05      0.87 o 
   8   8   2      479.01      467.19      6.15 o 
   9   8   2        0.93        1.52      0.66 o 
  10   8   2        9.71       10.23      0.96 o 
  11   8   2        0.75        0.05      0.83 o 
  -6   9   2      236.53      238.75      5.39 o 
  -5   9   2       51.57       55.08      2.29 o 
  -4   9   2        0.95        1.00      0.68 o 
  -3   9   2        6.74        5.37      0.74 o 
  -2   9   2       22.68       23.92      1.11 o 
  -1   9   2      740.80      739.10      6.90 o 
   0   9   2      485.85      471.55      4.66 o 
   1   9   2       24.20       21.62      0.74 o 
   2   9   2       77.72       69.42      1.18 o 
   3   9   2      292.47      291.96      2.78 o 
   4   9   2      611.16      588.67     10.68 o 
   5   9   2        3.06        5.31      0.64 o 
   6   9   2        1.00        1.00      0.54 o 
   7   9   2      157.50      155.71      2.76 o 
   8   9   2      104.20      101.45      2.22 o 
   9   9   2      230.57      229.45      3.79 o 
  10   9   2        8.61        9.09      0.95 o 
  -5  10   2      136.04      142.28      3.93 o 
  -4  10   2        2.06        4.09      0.85 o 
  -3  10   2       14.73       11.94      1.02 o 
  -2  10   2       72.43       74.64      1.90 o 
  -1  10   2        4.44        5.19      0.63 o 
   0  10   2      305.94      314.59      3.45 o 
   1  10   2      290.60      297.72      3.28 o 
   2  10   2       16.98       21.93      0.78 o 
   3  10   2        9.53        9.89      0.56 o 
   4  10   2      692.12      719.38      6.04 o 
   5  10   2      509.02      492.62      6.34 o 
   6  10   2      129.08      132.73      2.53 o 
   7  10   2       48.27       45.00      1.46 o 
   8  10   2        4.31        5.18      0.76 o 
   9  10   2      143.74      140.04      2.84 o 
  10  10   2      408.22      422.23      6.11 o 
  -3  11   2      170.82      180.41      3.41 o 
  -2  11   2       32.14       31.82      1.47 o 
  -1  11   2       38.74       36.74      1.39 o 
   0  11   2      203.78      211.83      3.06 o 
   1  11   2      497.54      513.81      5.20 o 
   2  11   2       96.07       94.18      1.58 o 
   3  11   2      104.37      111.62      1.73 o 
   4  11   2       76.85       76.97      2.35 o 
   5  11   2      588.68      601.75      7.64 o 
   6  11   2      188.63      186.93      3.24 o 
   7  11   2       92.21       96.42      2.26 o 
   8  11   2        3.19        4.29      0.80 o 
   9  11   2       18.80       19.18      1.19 o 
  -2  12   2      122.53      128.18      3.24 o 
  -1  12   2      225.96      227.07      4.86 o 
   0  12   2       60.30       63.67      1.87 o 
   1  12   2       78.71       87.27      1.85 o 
   2  12   2      276.07      272.70      5.02 o 
   3  12   2      240.43      249.31      4.17 o 
   4  12   2        0.53        2.19      0.87 o 
   5  12   2       11.86       13.19      1.23 o 
   6  12   2      288.50      292.37      4.54 o 
   7  12   2        2.56        3.14      0.79 o 
   8  12   2       89.18       91.39      2.69 o 
   1  13   2       34.36       38.96      3.03 o 
   2  13   2       87.30       95.73      4.95 o 
   3  13   2      447.57      465.04      8.16 o 
   4  13   2       11.01       12.05      1.25 o 
   5  13   2        0.49        1.08      0.86 o 
  -6 -11   3       34.79       37.74      1.53 o 
  -5 -11   3        0.69        1.00      0.63 o 
  -4 -11   3        7.70        5.82      0.71 o 
  -3 -11   3       69.98       75.11      1.71 o 
  -2 -11   3      108.99      103.26      2.23 o 
  -1 -11   3        1.97        1.41      0.71 o 
   0 -11   3        1.63        2.10      0.68 o 
   1 -11   3       94.64       98.12      2.03 o 
  -7 -10   3      159.40      166.56      3.31 o 
  -6 -10   3       39.04       39.35      1.30 o 
  -5 -10   3      107.30       96.61      1.90 o 
  -4 -10   3      106.35      103.83      1.95 o 
  -3 -10   3      461.39      450.68      5.22 o 
  -2 -10   3      609.40      597.29      6.54 o 
  -1 -10   3      152.59      145.83      2.62 o 
   0 -10   3       16.18       13.43      1.13 o 
   1 -10   3       12.82       11.53      0.86 o 
   2 -10   3        9.84       11.33      0.84 o 
   3 -10   3      283.25      290.11      3.94 o 
  -8  -9   3       48.81       52.61      1.53 o 
  -7  -9   3       23.34       24.35      1.28 o 
  -6  -9   3      354.50      348.76      5.24 o 
  -5  -9   3      170.09      160.04      5.01 o 
  -4  -9   3      109.33      110.17      1.93 o 
  -3  -9   3      110.36      115.07      2.33 o 
  -2  -9   3      205.68      197.75      2.73 o 
  -1  -9   3      152.50      142.38      2.00 o 
   0  -9   3       12.44       11.36      0.72 o 
   1  -9   3        7.46        6.76      0.65 o 
   2  -9   3        2.44        2.80      0.59 o 
   3  -9   3       72.34       68.70      1.61 o 
   4  -9   3      272.75      280.84      3.80 o 
   5  -9   3       29.99       36.07      1.51 o 
  -9  -8   3      305.34      316.69      6.08 o 
  -8  -8   3       14.27       13.57      0.85 o 
  -7  -8   3       50.04       45.02      1.32 o 
  -6  -8   3      651.26      648.66      7.08 o 
  -5  -8   3      373.48      367.87      4.43 o 
  -4  -8   3       14.85       12.12      0.84 o 
  -3  -8   3      158.16      138.35      2.08 o 
  -2  -8   3       20.56       17.78      0.78 o 
  -1  -8   3      399.24      382.37      3.95 o 
   0  -8   3      208.63      194.71      2.38 o 
   1  -8   3      502.95      484.92      5.35 o 
   2  -8   3      187.58      186.15      2.65 o 
   3  -8   3       44.38       42.69      1.23 o 
   4  -8   3       66.52       66.55      1.89 o 
   5  -8   3      357.17      369.58      5.40 o 
   6  -8   3       48.71       53.71      1.78 o 
 -10  -7   3       51.23       55.15      1.54 o 
  -9  -7   3       19.04       20.63      1.13 o 
  -8  -7   3      195.56      188.38      2.83 o 
  -7  -7   3        0.94        1.29      0.50 o 
  -6  -7   3       50.59       55.34      1.32 o 
  -5  -7   3      307.31      318.67      3.84 o 
  -4  -7   3     1552.00     1544.37     14.99 o 
  -3  -7   3       68.64       61.40      1.51 o 
  -2  -7   3       30.39       30.00      0.79 o 
  -1  -7   3        4.40        4.66      0.43 o 
   0  -7   3     1481.19     1438.59     12.55 o 
   1  -7   3     1009.59     1060.64      9.49 o 
   2  -7   3     1159.98     1185.70     11.60 o 
   3  -7   3       18.20       16.39      0.77 o 
   4  -7   3       37.93       38.45      1.13 o 
   5  -7   3       12.06       12.91      0.69 o 
   6  -7   3      111.99      101.74      1.71 o 
   7  -7   3       58.48       66.79      1.97 o 
 -10  -6   3       25.87       24.57      1.10 o 
  -9  -6   3       79.80       75.27      1.65 o 
  -8  -6   3      597.68      571.35      6.33 o 
  -7  -6   3      278.73      278.43      3.53 o 
  -6  -6   3        0.92        2.88      1.01 o 
  -5  -6   3      314.47      277.41      3.38 o 
  -4  -6   3      152.69      156.62      2.18 o 
  -3  -6   3      228.87      229.54      3.37 o 
  -2  -6   3       27.47       22.21      0.75 o 
  -1  -6   3      184.84      160.42      2.60 o 
   0  -6   3       32.03       36.78      1.04 o 
   1  -6   3     1039.18     1006.48     23.17 o 
   2  -6   3      404.36      395.20      4.36 o 
   3  -6   3      115.38      117.00      1.84 o 
   4  -6   3        9.50       12.76      0.82 o 
   5  -6   3        8.16        4.09      0.50 o 
   6  -6   3       63.78       63.41      1.26 o 
   7  -6   3      616.01      617.50      8.00 o 
   8  -6   3      145.27      133.50      3.70 o 
 -10  -5   3      195.74      186.54      3.55 o 
  -9  -5   3       69.36       63.50      1.34 o 
  -8  -5   3       79.67       81.44      1.45 o 
  -7  -5   3      914.48      917.55      8.47 o 
  -6  -5   3      412.00      384.29      4.35 o 
  -5  -5   3       53.83       50.08      1.54 o 
  -4  -5   3       60.36       51.67      1.01 o 
  -3  -5   3      684.89      699.64      7.05 o 
  -2  -5   3      847.79      843.72      8.70 o 
  -1  -5   3       13.33       17.45      0.55 o 
   0  -5   3        1.76        1.30      0.29 o 
   1  -5   3      159.50      181.26      2.03 o 
   2  -5   3      342.44      326.54      3.27 o 
   3  -5   3     1027.29     1000.63     39.12 o 
   4  -5   3      141.74      121.45      1.85 o 
   5  -5   3        1.61        1.70      0.41 o 
   6  -5   3       67.68       68.51      1.25 o 
   7  -5   3      462.00      446.76      4.49 o 
   8  -5   3      230.22      224.19      4.92 o 
   9  -5   3        2.60        2.20      1.04 o 
 -11  -4   3      452.22      487.80      8.88 o 
 -10  -4   3       35.78       36.11      1.53 o 
  -9  -4   3       20.73       22.52      0.87 o 
  -8  -4   3       63.42       55.82      1.69 o 
  -7  -4   3      159.69      151.57      1.99 o 
  -6  -4   3      191.51      181.82      2.18 o 
  -5  -4   3      396.80      391.38      4.79 o 
  -4  -4   3       10.96        8.32      0.41 o 
  -3  -4   3       87.65       77.14      1.74 o 
  -2  -4   3     2153.78     2221.53     19.62 o 
  -1  -4   3      814.01      814.54      8.31 o 
   0  -4   3      187.11      169.26      1.82 o 
   1  -4   3      362.49      373.33      3.53 o 
   2  -4   3        9.50       14.18      0.43 o 
   3  -4   3       85.41       72.22      1.20 o 
   4  -4   3       32.47       27.42      1.65 o 
   5  -4   3        1.27        2.10      0.35 o 
   6  -4   3       12.47       14.05      0.56 o 
   7  -4   3        0.87        1.68      0.45 o 
   8  -4   3      130.05      129.17      2.15 o 
   9  -4   3      292.13      313.80      6.22 o 
  10  -4   3       17.74       19.80      1.57 o 
 -11  -3   3        7.66        9.50      1.26 o 
 -10  -3   3      146.79      150.62      3.80 o 
  -9  -3   3      103.19       94.27      2.25 o 
  -8  -3   3       84.52       84.27      1.44 o 
  -7  -3   3      292.67      261.65      2.91 o 
  -6  -3   3      650.91      645.72      6.03 o 
  -5  -3   3      499.58      498.91      4.71 o 
  -4  -3   3      752.94      736.72      6.61 o 
  -3  -3   3      259.80      279.47      2.76 o 
  -2  -3   3      586.35      603.95      4.97 o 
  -1  -3   3     2655.58     2750.49     24.13 o 
   0  -3   3      338.23      306.45      4.07 o 
   1  -3   3      509.62      505.96      4.18 o 
   2  -3   3        3.22        4.70      0.26 o 
   3  -3   3        0.94        2.33      0.43 o 
   4  -3   3      645.73      625.20      5.11 o 
   5  -3   3     1209.22     1219.85      9.54 o 
   6  -3   3      323.11      296.01      2.81 o 
   7  -3   3      145.77      135.62      1.87 o 
   8  -3   3      130.02      120.78      1.81 o 
   9  -3   3      258.22      254.88      3.10 o 
  10  -3   3      308.12      322.42     11.34 o 
 -11  -2   3        8.63        9.24      1.28 o 
 -10  -2   3      443.63      430.32     15.61 o 
  -9  -2   3      946.33      963.36     24.12 o 
  -8  -2   3        1.90        1.71      0.71 o 
  -7  -2   3       25.84       24.03      1.02 o 
  -6  -2   3      191.95      201.97      2.29 o 
  -5  -2   3      572.63      566.36      5.23 o 
  -4  -2   3      167.14      134.24      1.57 o 
  -3  -2   3      486.92      476.52      4.82 o 
  -2  -2   3       59.04       67.38      0.90 o 
  -1  -2   3     1994.08     2196.71     19.30 o 
   0  -2   3     1987.19     2046.65     17.99 o 
   1  -2   3       23.03       12.81      0.34 o 
   2  -2   3     2697.69     2999.04     24.92 o 
   3  -2   3       59.25       65.46      1.67 o 
   4  -2   3      602.28      628.66      5.06 o 
   5  -2   3     1394.71     1363.00     10.52 o 
   6  -2   3     2843.80     2599.95     19.72 o 
   7  -2   3       30.87       31.91      0.85 o 
   8  -2   3       18.05       17.36      0.71 o 
   9  -2   3        0.86        1.25      0.50 o 
  10  -2   3       18.61       19.91      1.44 o 
  11  -2   3       17.60       22.29      1.60 o 
 -11  -1   3       40.10       35.98      2.79 o 
 -10  -1   3       13.87       17.82      1.48 o 
  -9  -1   3      180.23      194.55      4.34 o 
  -8  -1   3      626.31      615.55      8.93 o 
  -7  -1   3      458.96      447.57      4.42 o 
  -6  -1   3      120.92      117.51      1.54 o 
  -5  -1   3       43.39       36.82      0.79 o 
  -4  -1   3      174.09      215.36      3.40 o 
  -3  -1   3     1269.07     1258.69     11.81 o 
  -2  -1   3     2392.47     2682.20     24.61 o 
  -1  -1   3     2818.29     3100.58     29.96 o 
   0  -1   3     3232.34     3386.06     32.59 o 
   1  -1   3     5128.57     5403.71     45.45 o 
   2  -1   3      132.88       99.24      1.09 o 
   3  -1   3      535.84      552.78      4.39 o 
   4  -1   3      156.08      166.59      1.60 o 
   5  -1   3      376.26      390.46      3.34 o 
   6  -1   3      257.90      249.15      2.67 o 
   7  -1   3     2796.39     2686.43     25.93 o 
   8  -1   3        6.95        7.55      0.80 o 
   9  -1   3       29.27       25.52      1.09 o 
  10  -1   3        0.98        1.47      0.60 o 
  11  -1   3      542.30      569.25      9.94 o 
 -11   0   3       10.24       11.36      1.94 o 
 -10   0   3        5.90        7.24      1.16 o 
  -9   0   3       17.41       16.80      1.32 o 
  -8   0   3      784.62      764.70     14.19 o 
  -7   0   3      775.18      769.71      9.91 o 
  -6   0   3      328.35      296.57      3.75 o 
  -5   0   3      527.53      544.72      5.50 o 
  -4   0   3     1612.96     1718.45     14.61 o 
  -3   0   3      463.04      481.37      4.27 o 
  -2   0   3     1680.92     1693.09     14.24 o 
  -1   0   3      467.23      458.44      4.62 o 
   0   0   3     1048.54     1099.44     10.75 o 
   1   0   3     1502.08     1588.55     15.43 o 
   2   0   3     1775.76     1670.14     12.52 o 
   3   0   3     3451.43     3452.15     30.70 o 
   4   0   3      873.73      922.31      7.13 o 
   5   0   3      100.79       82.50      1.15 o 
   6   0   3       74.08       74.68      1.15 o 
   7   0   3      998.26      978.17      8.79 o 
   8   0   3      580.72      564.77      5.46 o 
   9   0   3        2.72        2.92      0.48 o 
  10   0   3      224.54      235.13      3.23 o 
  11   0   3       21.88       23.47      1.22 o 
 -10   1   3        1.84        2.40      1.03 o 
  -9   1   3       46.34       46.72      2.03 o 
  -8   1   3        9.23        7.96      1.01 o 
  -7   1   3       56.93       54.42      1.93 o 
  -6   1   3       43.03       48.85      2.49 o 
  -5   1   3     1082.00     1088.64      9.49 o 
  -4   1   3     1667.03     1777.98     17.03 o 
  -3   1   3        6.31        3.88      0.23 o 
  -2   1   3      615.56      562.16      4.88 o 
  -1   1   3     1241.07     1259.69     14.68 o 
   0   1   3      708.77      790.48      8.21 o 
   1   1   3     4543.37     4633.74     64.08 o 
   2   1   3      337.72      370.95      2.73 o 
   3   1   3     3648.74     3823.04     26.80 o 
   4   1   3     1820.75     1826.33     14.34 o 
   5   1   3        8.33        6.21      0.38 o 
   6   1   3       54.94       51.21      0.92 o 
   7   1   3      144.83      131.23      2.47 o 
   8   1   3      461.80      452.94      6.19 o 
   9   1   3      156.02      142.57      2.50 o 
  10   1   3        8.88       10.15      0.74 o 
  11   1   3       25.47       26.40      1.68 o 
 -10   2   3        1.11       -0.36      0.91 o 
  -9   2   3      237.77      225.63      7.32 o 
  -8   2   3       10.76        8.01      1.05 o 
  -7   2   3       18.78       13.91      1.38 o 
  -6   2   3       27.37       23.86      1.29 o 
  -5   2   3      166.10      134.98      3.33 o 
  -4   2   3       40.06       27.42      0.89 o 
  -3   2   3       54.51       47.87      0.67 o 
  -2   2   3       11.87        6.89      0.86 o 
  -1   2   3      965.88      921.91      9.48 o 
   0   2   3     4169.75     4352.90     43.68 o 
   1   2   3     2618.50     2919.12     24.77 o 
   2   2   3     3345.01     3582.97     33.58 o 
   3   2   3     5175.98     5500.55     42.76 o 
   4   2   3     3995.55     4216.29     32.61 o 
   5   2   3      133.69       91.33      1.06 o 
   6   2   3      419.92      492.88      4.24 o 
   7   2   3      157.49      149.43      2.25 o 
   8   2   3      135.24      130.62      1.75 o 
   9   2   3      120.25      129.55      3.08 o 
  10   2   3      390.16      408.81      5.56 o 
  11   2   3      198.28      213.81      3.63 o 
  12   2   3        2.69        4.84      0.91 o 
 -10   3   3      142.84      144.12      7.94 o 
  -9   3   3       75.88       77.70      2.66 o 
  -8   3   3      264.82      273.76      8.40 o 
  -7   3   3        6.82        7.98      0.98 o 
  -6   3   3      407.79      351.99      6.24 o 
  -5   3   3       80.98       84.32     10.57 o 
  -4   3   3     1566.16     1583.46     18.82 o 
  -3   3   3      226.31      220.95      2.22 o 
  -2   3   3      896.00     1007.62      8.00 o 
  -1   3   3      132.68      143.08      1.93 o 
   0   3   3      229.92      197.59      1.70 o 
   1   3   3     5377.75     5428.83     48.14 o 
   2   3   3       59.24       64.17      0.89 o 
   3   3   3       78.94       73.17      0.81 o 
   4   3   3      635.93      620.12      5.08 o 
   5   3   3     1259.80     1277.28     10.19 o 
   6   3   3      811.19      823.57      6.80 o 
   7   3   3      143.93      114.80      3.81 o 
   8   3   3       46.06       43.73      1.09 o 
   9   3   3      763.89      759.38      7.88 o 
  10   3   3      329.14      319.34      4.60 o 
  11   3   3       22.94       21.84      1.61 o 
  12   3   3      102.56       96.59      2.37 o 
  -9   4   3      272.41      284.52      7.94 o 
  -8   4   3      203.05      193.10      4.40 o 
  -7   4   3      425.96      389.26      7.04 o 
  -6   4   3       93.05       91.58      2.03 o 
  -5   4   3        2.93        7.21      1.34 o 
  -4   4   3      146.06      135.49      3.87 o 
  -3   4   3     1258.25     1282.29     12.69 o 
  -2   4   3      312.05      302.61      9.59 o 
  -1   4   3       56.12       58.95      0.74 o 
   0   4   3     1217.48     1176.58      8.52 o 
   1   4   3      150.73      143.35      1.21 o 
   2   4   3     5611.03     6047.74     42.35 o 
   3   4   3     1364.68     1623.19     12.75 o 
   4   4   3      398.24      411.99      3.62 o 
   5   4   3     1059.66     1165.85      9.37 o 
   6   4   3     1386.44     1398.05     11.23 o 
   7   4   3      128.50      117.26      3.58 o 
   8   4   3     1197.22     1199.12     14.42 o 
   9   4   3      166.24      169.90      2.88 o 
  10   4   3        0.79        2.45      0.94 o 
  11   4   3      140.14      149.80      2.89 o 
  12   4   3      368.65      404.68      6.53 o 
  -9   5   3       13.87       13.35      1.41 o 
  -8   5   3      300.28      297.45     11.59 o 
  -7   5   3      237.09      235.62      3.99 o 
  -6   5   3       19.66       25.12      1.94 o 
  -5   5   3       13.80       15.05      0.88 o 
  -4   5   3        7.53        6.71      0.65 o 
  -3   5   3     1412.41     1426.69     14.88 o 
  -2   5   3     3075.52     3194.45     24.75 o 
  -1   5   3     1162.63     1176.04      9.33 o 
   0   5   3       74.48       74.15      0.89 o 
   1   5   3      655.65      717.74      5.24 o 
   2   5   3      962.45     1015.39      7.30 o 
   3   5   3     3432.71     3600.55     25.14 o 
   4   5   3       56.82       64.67      0.85 o 
   5   5   3       13.78        9.90      0.40 o 
   6   5   3        2.86        3.70      0.32 o 
   7   5   3     1966.31     1994.76     26.28 o 
   8   5   3      218.98      206.74      3.16 o 
   9   5   3       69.27       63.75      1.63 o 
  10   5   3        1.34        1.84      0.67 o 
  11   5   3       10.24       16.58      1.08 o 
  12   5   3      328.19      351.24      5.31 o 
  -8   6   3        6.35        7.90      1.24 o 
  -7   6   3      299.29      319.24      5.10 o 
  -6   6   3      170.30      165.09      3.10 o 
  -5   6   3      249.98      257.43      7.31 o 
  -4   6   3       56.03       56.97      3.34 o 
  -3   6   3       66.58       64.59      1.15 o 
  -2   6   3     1043.84     1025.07      8.30 o 
  -1   6   3      968.88      929.70      7.53 o 
   0   6   3      194.43      205.39      1.96 o 
   1   6   3      516.80      554.73      4.19 o 
   2   6   3      323.26      296.09      2.39 o 
   3   6   3        2.21        3.04      0.29 o 
   4   6   3      144.84      108.08      1.39 o 
   5   6   3       46.15       34.60      0.77 o 
   6   6   3       90.35       99.50      1.27 o 
   7   6   3      314.11      324.88      5.86 o 
   8   6   3     1074.26     1071.27     10.91 o 
   9   6   3      123.52      123.67      3.98 o 
  10   6   3       98.34      104.80      2.28 o 
  11   6   3       36.92       33.98      1.44 o 
  12   6   3        0.80        1.02      0.74 o 
  -7   7   3        1.23        1.64      0.95 o 
  -6   7   3       91.68       97.92      2.89 o 
  -5   7   3      225.07      226.22      4.74 o 
  -4   7   3       34.38       32.51      1.57 o 
  -3   7   3        2.22        2.43      0.47 o 
  -2   7   3      128.61      119.44      1.84 o 
  -1   7   3        3.80        4.89      0.60 o 
   0   7   3     1406.22     1448.71     12.45 o 
   1   7   3      947.60      950.82      8.33 o 
   2   7   3       39.92       41.10      0.64 o 
   3   7   3      292.30      281.70      2.49 o 
   4   7   3     2060.69     2154.92     15.31 o 
   5   7   3      739.53      719.25      9.92 o 
   6   7   3      162.83      147.02      2.11 o 
   7   7   3       64.10       62.85      1.59 o 
   8   7   3      109.55      123.87      2.04 o 
   9   7   3      197.74      200.84      3.16 o 
  10   7   3       82.78       84.95      1.81 o 
  11   7   3       57.48       56.81      1.79 o 
  -7   8   3      154.02      157.14      4.12 o 
  -6   8   3       19.75       21.03      1.55 o 
  -5   8   3      145.34      135.23      5.78 o 
  -4   8   3      824.93      806.02     12.86 o 
  -3   8   3        2.70        1.97      0.58 o 
  -2   8   3       65.64       58.26      1.30 o 
  -1   8   3       94.99       92.31      1.60 o 
   0   8   3      630.11      615.28      9.19 o 
   1   8   3       78.53       80.66      1.84 o 
   2   8   3       10.22       11.54      0.44 o 
   3   8   3      412.97      439.62      3.77 o 
   4   8   3      158.39      149.49      1.62 o 
   5   8   3       72.62       83.19      1.49 o 
   6   8   3      974.68      995.45     11.44 o 
   7   8   3       28.39       32.01      1.57 o 
   8   8   3       49.19       46.43      1.23 o 
   9   8   3       82.24       78.89      1.68 o 
  10   8   3       77.99       76.87      1.76 o 
  11   8   3        4.12        3.68      1.06 o 
  -6   9   3       38.06       39.86      2.08 o 
  -5   9   3       18.08       20.97      1.56 o 
  -4   9   3      126.07      126.42      3.38 o 
  -3   9   3      563.43      556.86      7.18 o 
  -2   9   3      208.65      180.31      2.63 o 
  -1   9   3      642.62      612.61      6.69 o 
   0   9   3      218.14      214.28      2.50 o 
   1   9   3      237.09      249.42      2.75 o 
   2   9   3      288.18      311.69      3.24 o 
   3   9   3      150.67      148.01      1.66 o 
   4   9   3      415.86      387.99      4.45 o 
   5   9   3      262.60      247.22      3.44 o 
   6   9   3     1380.95     1419.14     15.91 o 
   7   9   3      262.50      255.54      3.86 o 
   8   9   3       90.33       80.93      1.94 o 
   9   9   3       30.23       28.00      1.27 o 
  10   9   3       46.15       44.94      1.60 o 
  11   9   3      124.23      121.40      2.71 o 
  -5  10   3       90.15      102.39      3.29 o 
  -4  10   3        0.48        1.28      0.94 o 
  -3  10   3      391.35      391.70      5.58 o 
  -2  10   3      249.24      243.37      4.35 o 
  -1  10   3        8.93       12.89      0.79 o 
   0  10   3       22.08       24.54      0.99 o 
   1  10   3      109.88      111.17      1.65 o 
   2  10   3     1101.22     1113.74      9.95 o 
   3  10   3      147.42      146.68      1.74 o 
   4  10   3      100.68       93.28      1.70 o 
   5  10   3      155.27      157.20      2.71 o 
   6  10   3       14.33       16.25      1.19 o 
   7  10   3      450.48      464.43      6.18 o 
   8  10   3      117.58      122.75      2.52 o 
   9  10   3       35.54       35.92      1.41 o 
  10  10   3       40.70       39.97      1.57 o 
  -3  11   3        0.73        2.41      0.80 o 
  -2  11   3      411.63      450.13      6.22 o 
  -1  11   3       90.98       97.88      2.23 o 
   0  11   3       82.11       78.47      1.68 o 
   1  11   3       20.35       18.20      0.87 o 
   2  11   3      189.37      193.11      2.44 o 
   3  11   3      398.29      391.64      5.64 o 
   4  11   3      393.18      403.31      4.82 o 
   5  11   3      178.07      175.33      3.00 o 
   6  11   3       34.14       37.62      1.41 o 
   7  11   3       27.73       30.30      1.29 o 
   8  11   3       79.61       82.23      2.08 o 
   9  11   3       15.59       18.23      1.18 o 
  -2  12   3      181.38      195.12      3.57 o 
  -1  12   3      159.81      156.86      3.03 o 
   0  12   3        9.66       10.15      0.93 o 
   1  12   3       92.73       87.23      2.85 o 
   2  12   3        0.94        1.15      0.87 o 
   3  12   3        7.88        9.18      0.90 o 
   4  12   3      281.89      287.18      5.53 o 
   5  12   3      253.23      248.49      3.96 o 
   6  12   3       29.72       25.71      1.25 o 
   7  12   3       15.87       14.58      1.07 o 
   8  12   3       24.15       20.47      1.21 o 
   1  13   3       97.89      106.06      3.48 o 
   2  13   3        1.15        1.00      0.91 o 
   3  13   3       89.94       97.96      3.17 o 
   4  13   3        2.03        1.54      0.88 o 
   5  13   3       41.99       44.18      2.02 o 
   6  13   3      209.27      214.78      4.82 o 
  -4 -11   4        7.00        7.40      0.76 o 
  -3 -11   4        4.40        3.07      0.68 o 
  -2 -11   4        2.76        3.71      0.98 o 
  -1 -11   4      166.18      170.05      3.08 o 
   0 -11   4      325.04      331.87      4.87 o 
  -6 -10   4      104.27      112.05      2.18 o 
  -5 -10   4      370.72      386.16      4.76 o 
  -4 -10   4      752.07      758.47      8.81 o 
  -3 -10   4        9.34       10.39      0.92 o 
  -2 -10   4       11.26       12.53      0.80 o 
  -1 -10   4      166.42      162.48      3.92 o 
   0 -10   4      107.40      103.72      1.99 o 
   1 -10   4       45.86       38.99      1.28 o 
   2 -10   4        7.56        8.55      0.79 o 
   3 -10   4        9.57       11.13      0.90 o 
  -8  -9   4       96.58      101.19      2.65 o 
  -7  -9   4        7.46        8.33      0.94 o 
  -6  -9   4      105.71      101.55      2.40 o 
  -5  -9   4       12.56       13.20      1.21 o 
  -4  -9   4      129.14      131.75      2.19 o 
  -3  -9   4      184.20      175.19      2.61 o 
  -2  -9   4      125.93      117.24      1.99 o 
  -1  -9   4        0.53        0.00      0.49 o 
   0  -9   4        4.86        5.31      0.62 o 
   1  -9   4      375.95      364.82      4.43 o 
   2  -9   4       76.69       75.05      1.66 o 
   3  -9   4      153.09      150.10      2.51 o 
   4  -9   4        0.33        0.45      0.58 o 
  -9  -8   4       34.81       35.44      1.45 o 
  -8  -8   4      510.75      505.06      5.99 o 
  -7  -8   4      608.58      598.72      7.23 o 
  -6  -8   4       15.32       13.27      0.95 o 
  -5  -8   4        0.84        0.80      0.60 o 
  -4  -8   4       41.15       40.03      1.39 o 
  -3  -8   4      454.22      460.08      5.15 o 
  -2  -8   4       98.96       92.36      1.66 o 
  -1  -8   4       26.09       23.74      0.80 o 
   0  -8   4       26.36       23.33      1.33 o 
   1  -8   4      221.36      208.06      2.85 o 
   2  -8   4      759.65      732.04      7.70 o 
   3  -8   4      378.56      360.27      4.39 o 
   4  -8   4      308.97      305.96      3.95 o 
   5  -8   4       44.99       41.85      1.25 o 
   6  -8   4       69.54       75.00      2.11 o 
  -9  -7   4       29.00       28.03      1.15 o 
  -8  -7   4       99.49       97.35      2.15 o 
  -7  -7   4       12.57       14.48      0.84 o 
  -6  -7   4      286.31      279.12      3.60 o 
  -5  -7   4     1187.24     1175.56     11.76 o 
  -4  -7   4      191.32      192.09      3.17 o 
  -3  -7   4       67.52       69.68      1.67 o 
  -2  -7   4      448.90      436.10      4.79 o 
  -1  -7   4      817.66      777.15     15.06 o 
   0  -7   4       11.03       12.75      0.80 o 
   1  -7   4       13.23       12.72      0.69 o 
   2  -7   4      291.22      273.07      3.40 o 
   3  -7   4      303.80      296.87      3.67 o 
   4  -7   4       47.87       48.62      1.28 o 
   5  -7   4       23.25       26.92      0.92 o 
   6  -7   4      104.33      108.82      1.81 o 
   7  -7   4       98.74       96.90      2.50 o 
 -10  -6   4      289.60      288.56      6.01 o 
  -9  -6   4      123.40      117.94      2.15 o 
  -8  -6   4       21.07       17.00      0.88 o 
  -7  -6   4        1.05        1.69      0.50 o 
  -6  -6   4      638.59      622.36      6.68 o 
  -5  -6   4      221.73      229.05      2.98 o 
  -4  -6   4       92.49       96.39      1.96 o 
  -3  -6   4        8.77        8.43      0.67 o 
  -2  -6   4      340.35      334.25      4.55 o 
  -1  -6   4      272.60      280.85      3.29 o 
   0  -6   4     1210.28     1148.21     10.12 o 
   1  -6   4      222.49      226.02      2.53 o 
   2  -6   4       53.42       51.68      3.02 o 
   3  -6   4      405.94      377.20      4.30 o 
   4  -6   4      674.42      646.08      6.82 o 
   5  -6   4      195.27      195.49      2.43 o 
   6  -6   4       19.68       22.94      1.86 o 
   7  -6   4       49.46       45.14      1.18 o 
   8  -6   4       15.49       16.96      1.48 o 
 -10  -5   4      238.25      251.83      5.41 o 
  -9  -5   4       59.31       59.31      1.48 o 
  -8  -5   4       37.09       30.64      1.06 o 
  -7  -5   4       97.24       81.87      2.06 o 
  -6  -5   4      203.10      168.01      2.38 o 
  -5  -5   4       95.82      102.34      1.68 o 
  -4  -5   4      319.37      297.26      3.48 o 
  -3  -5   4      390.33      352.93      8.14 o 
  -2  -5   4       87.85       96.47      1.53 o 
  -1  -5   4       98.58      100.97      3.20 o 
   0  -5   4      938.98      894.37      7.95 o 
   1  -5   4     1075.20     1032.17      9.09 o 
   2  -5   4       41.57       39.87      1.44 o 
   3  -5   4       14.15       10.07      0.59 o 
   4  -5   4      216.18      207.09      2.70 o 
   5  -5   4      136.87      123.20      1.72 o 
   6  -5   4       47.81       51.25      1.10 o 
   7  -5   4        1.31        2.40      0.52 o 
   8  -5   4       22.96       24.10      1.08 o 
   9  -5   4        5.11        7.92      1.28 o 
 -10  -4   4       16.61       17.14      1.14 o 
  -9  -4   4      179.22      181.21      3.41 o 
  -8  -4   4       12.01       11.32      0.64 o 
  -7  -4   4      453.00      442.13      4.51 o 
  -6  -4   4       12.51       14.52      0.60 o 
  -5  -4   4       45.18       37.97      1.67 o 
  -4  -4   4      576.39      553.48     13.20 o 
  -3  -4   4      664.93      674.67      6.16 o 
  -2  -4   4       42.98       42.53      0.90 o 
  -1  -4   4      140.79      171.94      1.92 o 
   0  -4   4      934.50      964.07      8.42 o 
   1  -4   4     3253.91     3271.49     27.36 o 
   2  -4   4      454.61      464.82      4.36 o 
   3  -4   4      121.83      107.28      1.60 o 
   4  -4   4       29.89       32.22      0.92 o 
   5  -4   4      166.19      140.05      1.79 o 
   6  -4   4        1.93        4.26      0.47 o 
   7  -4   4      156.03      165.33      2.13 o 
   8  -4   4       84.71       78.03      1.65 o 
   9  -4   4        3.52        4.65      1.08 o 
 -10  -3   4       19.66       18.52      1.18 o 
  -9  -3   4        6.52        6.74      0.86 o 
  -8  -3   4      880.92      896.93     11.59 o 
  -7  -3   4      608.47      605.11      5.83 o 
  -6  -3   4      779.88      764.64      7.06 o 
  -5  -3   4      145.53      125.63      1.62 o 
  -4  -3   4     1335.21     1446.62     12.54 o 
  -3  -3   4      580.25      568.92      5.22 o 
  -2  -3   4       49.84       36.60      0.67 o 
  -1  -3   4      506.81      641.69      5.96 o 
   0  -3   4      101.90      114.07      1.36 o 
   1  -3   4      705.43      769.93      6.23 o 
   2  -3   4     1125.72     1108.59      8.83 o 
   3  -3   4     1111.20     1185.37     10.25 o 
   4  -3   4       65.97       66.65      1.76 o 
   5  -3   4       33.38       32.58      0.75 o 
   6  -3   4      360.76      338.90      3.15 o 
   7  -3   4      353.29      328.91      3.17 o 
   8  -3   4      497.34      477.49      4.92 o 
   9  -3   4      115.02      120.68      1.95 o 
  10  -3   4       26.86       33.24      1.90 o 
 -10  -2   4        0.63        1.22      0.92 o 
  -9  -2   4        5.76        8.16      0.91 o 
  -8  -2   4      219.70      217.64      3.71 o 
  -7  -2   4      299.00      277.90      9.72 o 
  -6  -2   4      187.94      211.18      2.39 o 
  -5  -2   4     1130.03     1103.92      9.75 o 
  -4  -2   4        1.72        1.32      0.28 o 
  -3  -2   4      315.04      301.04      2.94 o 
  -2  -2   4     2547.70     2633.31     23.14 o 
  -1  -2   4     3159.82     3329.35     29.13 o 
   0  -2   4       48.56       46.66      0.72 o 
   1  -2   4      829.74      831.49      6.65 o 
   2  -2   4     2112.77     2328.00     18.05 o 
   3  -2   4       16.15       28.05      0.60 o 
   4  -2   4      401.29      432.66      3.65 o 
   5  -2   4      118.36      118.99      1.48 o 
   6  -2   4      544.04      466.17     11.41 o 
   7  -2   4      551.54      522.93      5.12 o 
   8  -2   4      625.79      644.60      6.25 o 
   9  -2   4      156.46      160.67      2.25 o 
  10  -2   4       28.10       26.79      1.00 o 
 -10  -1   4      373.79      355.20      6.98 o 
  -9  -1   4      331.14      328.61     10.23 o 
  -8  -1   4       75.31       76.05      2.55 o 
  -7  -1   4        2.54        5.26      0.70 o 
  -6  -1   4      552.83      517.68      5.64 o 
  -5  -1   4      792.86      777.45      7.66 o 
  -4  -1   4      278.01      332.52      3.51 o 
  -3  -1   4      759.87      877.07      8.38 o 
  -2  -1   4     2401.54     2688.19     22.59 o 
  -1  -1   4     6216.84     6385.72     61.77 o 
   0  -1   4     3494.45     3545.93     34.23 o 
   1  -1   4     1784.07     1946.27     18.94 o 
   2  -1   4       74.02       71.06      0.82 o 
   3  -1   4      154.21      145.61      1.76 o 
   4  -1   4      138.52       96.58      1.39 o 
   5  -1   4     1434.78     1444.89     11.11 o 
   6  -1   4      110.28      107.99      1.31 o 
   7  -1   4       66.88       64.18      1.17 o 
   8  -1   4       49.06       41.37      1.00 o 
   9  -1   4      674.28      683.61      6.65 o 
  10  -1   4      256.24      256.54      3.71 o 
  11  -1   4        8.85       12.31      1.02 o 
 -10   0   4      688.65      727.84     12.30 o 
  -9   0   4      361.66      344.97      6.64 o 
  -8   0   4        1.96        2.09      0.65 o 
  -7   0   4      166.68      169.17      3.02 o 
  -6   0   4     1198.22     1182.39     25.84 o 
  -5   0   4      547.35      549.28      5.55 o 
  -4   0   4      921.18      989.02      8.58 o 
  -3   0   4      160.52      146.44      1.52 o 
  -2   0   4      254.81      311.45      2.84 o 
  -1   0   4     1453.88     1713.63     16.67 o 
   0   0   4     1709.48     1710.64     16.61 o 
   2   0   4      276.51      279.20      4.71 o 
   3   0   4     1440.73     1510.11     11.42 o 
   4   0   4     1015.16     1050.69      8.09 o 
   5   0   4     2882.63     2993.10     22.41 o 
   6   0   4     1132.43     1160.55     10.21 o 
   7   0   4      100.02       95.20      1.42 o 
   8   0   4        2.50        2.37      0.44 o 
   9   0   4       31.80       28.90      0.90 o 
  10   0   4       33.29       34.64      1.30 o 
  11   0   4        8.48        9.79      0.93 o 
 -10   1   4       39.57       45.36      2.56 o 
  -9   1   4      121.73      133.15      3.57 o 
  -8   1   4       56.85       50.42      2.00 o 
  -7   1   4       58.77       60.13      2.37 o 
  -6   1   4      166.66      151.40      6.37 o 
  -5   1   4      275.93      268.21      7.17 o 
  -4   1   4      182.91      166.06      1.74 o 
  -3   1   4      827.81      805.91      6.98 o 
  -2   1   4      592.62      583.86      5.08 o 
  -1   1   4       98.31      130.07      1.51 o 
   0   1   4      923.61     1154.80     11.47 o 
   1   1   4      483.33      429.75      3.51 o 
   2   1   4      428.28      386.07      2.86 o 
   3   1   4       57.91       54.76      0.59 o 
   4   1   4      106.77      116.04      1.08 o 
   5   1   4      492.70      520.58      4.40 o 
   6   1   4     2504.36     2635.01     22.34 o 
   7   1   4      145.93      139.50      2.07 o 
   8   1   4       35.94       39.69      1.08 o 
   9   1   4      612.37      573.81      5.70 o 
  10   1   4       95.86       94.53      2.11 o 
  11   1   4      428.31      438.32      6.05 o 
  12   1   4      213.36      228.69      4.53 o 
 -10   2   4       55.84       53.23      2.35 o 
  -9   2   4        0.82        1.57      0.89 o 
  -8   2   4      194.74      192.58      4.31 o 
  -7   2   4     1024.42      967.77     15.02 o 
  -6   2   4        8.46        6.66      1.70 o 
  -5   2   4      293.14      313.82      4.90 o 
  -4   2   4     1016.72     1039.03     12.57 o 
  -3   2   4      368.23      321.51      3.41 o 
  -2   2   4      638.66      570.98      7.02 o 
  -1   2   4      431.67      497.40     10.23 o 
   0   2   4       29.36       28.68      0.62 o 
   1   2   4      172.14      137.32      1.25 o 
   2   2   4     3564.71     3483.56     29.57 o 
   3   2   4       72.24       64.32      0.74 o 
   4   2   4      793.35      883.27      7.10 o 
   5   2   4       17.63       15.66      0.61 o 
   6   2   4      304.58      308.75      3.02 o 
   7   2   4      681.70      670.86      6.21 o 
   8   2   4       53.54       51.77      1.52 o 
   9   2   4       57.10       53.78      1.49 o 
  10   2   4        3.17        4.66      0.91 o 
  11   2   4      346.43      356.04      5.17 o 
  12   2   4       25.64       25.31      1.32 o 
  -9   3   4      149.68      153.79      7.37 o 
  -8   3   4      109.01      104.10      3.02 o 
  -7   3   4      529.55      507.88      8.71 o 
  -6   3   4     1020.75      993.56     15.22 o 
  -5   3   4      380.18      399.10      5.48 o 
  -4   3   4       85.37       76.70      1.60 o 
  -3   3   4       77.07       70.75      1.62 o 
  -1   3   4     1591.44     1603.86     16.36 o 
   0   3   4      768.50      852.98      8.85 o 
   1   3   4     2579.55     2912.18     27.48 o 
   2   3   4      105.41      150.89      1.56 o 
   3   3   4      312.72      259.46      2.53 o 
   4   3   4      491.74      454.26      3.81 o 
   5   3   4        0.91        1.89      0.33 o 
   6   3   4       19.30       20.57      0.53 o 
   7   3   4      494.56      518.94      4.93 o 
   8   3   4     2037.23     2012.92     17.40 o 
   9   3   4      406.65      377.81      5.10 o 
  10   3   4        8.73        9.22      0.83 o 
  11   3   4        2.07        2.72      0.72 o 
  12   3   4      147.02      141.58      2.92 o 
  -9   4   4       16.73       18.88      1.54 o 
  -8   4   4       26.01       23.12      1.58 o 
  -7   4   4       24.21       20.65      1.43 o 
  -6   4   4      753.74      730.70     14.46 o 
  -5   4   4      612.56      608.85      7.98 o 
  -4   4   4      203.61      206.20      3.84 o 
  -3   4   4       47.58       38.82      1.11 o 
  -2   4   4      823.65      844.07      8.97 o 
  -1   4   4     1884.38     1822.96     16.16 o 
   0   4   4     2992.16     3020.34     30.49 o 
   1   4   4     1043.70     1112.49      8.95 o 
   2   4   4      378.93      396.98      2.99 o 
   3   4   4     2817.45     3116.89     26.52 o 
   4   4   4     7973.79     8506.92     66.06 o 
   5   4   4        3.99        2.24      0.26 o 
   6   4   4       49.22       60.67      1.17 o 
   7   4   4       61.88       59.18      1.21 o 
   8   4   4       17.80       12.24      0.97 o 
   9   4   4      358.94      354.46      4.87 o 
  10   4   4      396.83      394.30      5.43 o 
  11   4   4       63.64       63.64      2.80 o 
  12   4   4        0.47        1.38      0.75 o 
  -9   5   4      376.94      418.59     11.28 o 
  -8   5   4        2.25        3.04      1.02 o 
  -7   5   4        2.61        2.05      0.89 o 
  -6   5   4       87.16       88.62      3.10 o 
  -5   5   4      690.87      685.80      8.97 o 
  -4   5   4      388.89      378.16      8.98 o 
  -3   5   4       76.63       73.60      1.39 o 
  -2   5   4      106.82      117.91      1.79 o 
  -1   5   4      532.12      546.51      4.54 o 
   0   5   4      633.97      607.34      5.37 o 
   1   5   4       32.30       46.53      0.62 o 
   2   5   4     3605.03     4050.95     28.25 o 
   3   5   4      695.56      803.63      5.84 o 
   4   5   4       57.87       44.79      0.80 o 
   5   5   4     1749.36     1759.31     13.92 o 
   6   5   4     1633.29     1601.69     12.79 o 
   7   5   4        0.85        1.67      0.43 o 
   8   5   4       31.51       35.18      2.60 o 
   9   5   4      398.30      404.00      5.43 o 
  10   5   4      596.33      613.54      7.78 o 
  11   5   4       10.22        9.88      0.94 o 
  12   5   4       13.19       16.29      1.15 o 
  -8   6   4      213.69      211.59      7.85 o 
  -7   6   4       34.98       35.35      1.89 o 
  -6   6   4       13.18       18.02      1.07 o 
  -5   6   4      200.06      222.46      5.15 o 
  -4   6   4      614.14      623.53      8.21 o 
  -3   6   4      568.05      543.33      7.14 o 
  -2   6   4       39.05       30.98      1.25 o 
  -1   6   4       84.35       85.62      1.32 o 
   0   6   4       61.34       51.42      0.77 o 
   1   6   4       88.76       83.63      0.90 o 
   2   6   4       46.96       41.92      0.59 o 
   3   6   4      427.99      419.76      3.24 o 
   4   6   4      890.21      990.52      7.21 o 
   5   6   4     1024.16     1052.59      8.56 o 
   6   6   4     1084.74     1076.76     10.89 o 
   7   6   4      399.02      377.62     11.67 o 
   8   6   4       96.84       92.92      1.68 o 
   9   6   4      107.48      113.85      1.99 o 
  10   6   4      266.86      279.81      4.25 o 
  11   6   4      388.04      408.30      6.96 o 
  12   6   4        7.78        8.67      0.99 o 
  -7   7   4      145.27      156.55      3.97 o 
  -6   7   4       39.70       45.01      1.98 o 
  -5   7   4       12.91       15.97      1.00 o 
  -4   7   4       42.41       44.64      1.46 o 
  -3   7   4      181.68      195.77      3.74 o 
  -2   7   4      343.11      359.68      4.47 o 
  -1   7   4       28.36       26.87      0.76 o 
   0   7   4       12.04       14.17      0.48 o 
   1   7   4      288.04      292.32      2.43 o 
   2   7   4      924.61      943.68      7.35 o 
   3   7   4     1058.91     1130.64      8.21 o 
   4   7   4      229.03      240.59      2.60 o 
   5   7   4      477.57      492.61     10.71 o 
   7   7   4      250.43      258.47      3.26 o 
   8   7   4      153.55      157.82      2.37 o 
   9   7   4       35.42       33.49      1.11 o 
  10   7   4       33.69       37.61      1.77 o 
  11   7   4      291.96      289.56      4.55 o 
  12   7   4       24.18       27.68      1.42 o 
  -7   8   4      127.08      138.61      3.82 o 
  -6   8   4       74.73       73.26      2.61 o 
  -5   8   4       78.24       82.24      2.67 o 
  -4   8   4       29.30       26.91      1.56 o 
  -3   8   4        1.82        2.57      0.91 o 
  -2   8   4      910.32      923.37      9.54 o 
  -1   8   4      265.68      239.03      3.43 o 
   0   8   4      136.14      132.22      1.87 o 
   1   8   4       46.25       54.71      0.97 o 
   2   8   4      157.64      159.08      2.24 o 
   3   8   4        7.96        9.37      0.37 o 
   4   8   4      677.47      694.85      7.52 o 
   5   8   4       23.15       25.40      0.75 o 
   6   8   4       82.88       81.24      1.34 o 
   7   8   4      268.44      275.76      3.47 o 
   8   8   4      974.41      997.62     13.59 o 
   9   8   4        1.97        3.36      0.56 o 
  10   8   4      151.23      158.86      2.61 o 
  11   8   4       25.75       23.33      2.09 o 
  -6   9   4       20.23       21.10      2.31 o 
  -5   9   4       39.74       40.09      2.26 o 
  -4   9   4       16.70       18.59      1.46 o 
  -3   9   4      154.85      144.73      2.71 o 
  -2   9   4        1.34        1.31      0.50 o 
  -1   9   4      955.17      973.99     10.04 o 
   0   9   4      781.68      801.15      8.37 o 
   1   9   4      146.48      139.07      2.66 o 
   2   9   4      984.21      985.66      8.66 o 
   3   9   4      217.77      208.69      2.72 o 
   4   9   4     1250.23     1280.67     12.69 o 
   5   9   4      190.39      184.51      2.56 o 
   6   9   4        2.77        3.55      0.62 o 
   7   9   4      201.97      202.55      3.24 o 
   8   9   4      503.80      533.87      6.90 o 
   9   9   4      315.35      321.95      6.96 o 
  10   9   4       74.82       75.92      2.03 o 
  11   9   4       43.77       45.03      2.00 o 
  -5  10   4      242.30      260.98      5.76 o 
  -4  10   4      244.58      244.88      5.38 o 
  -3  10   4        2.01        1.94      0.70 o 
  -2  10   4      113.85      106.07      2.27 o 
  -1  10   4       55.88       62.06      2.14 o 
   0  10   4      656.91      684.57      7.40 o 
   1  10   4      108.42      115.48      1.94 o 
   2  10   4      102.71      100.80      2.12 o 
   3  10   4      422.44      410.46      6.92 o 
   4  10   4      464.62      448.89      5.11 o 
   5  10   4      293.69      304.24      3.79 o 
   6  10   4      364.87      379.76      5.17 o 
   7  10   4      141.93      148.28      2.71 o 
   8  10   4       15.02       14.10      1.12 o 
   9  10   4      581.82      591.79      7.74 o 
  10  10   4       30.65       41.12      1.78 o 
  -3  11   4      393.88      391.86      7.54 o 
  -2  11   4      156.72      152.18      5.26 o 
  -1  11   4       38.30       39.27      1.28 o 
   0  11   4       44.10       49.82      1.37 o 
   1  11   4      106.35      103.74      3.04 o 
   2  11   4      688.49      700.78     11.85 o 
   3  11   4       37.31       43.14      1.45 o 
   4  11   4        4.94        5.88      0.62 o 
   5  11   4      374.30      364.03      5.02 o 
   6  11   4      325.41      339.36      4.85 o 
   7  11   4       11.33       10.77      0.88 o 
   8  11   4       64.47       63.56      1.81 o 
   9  11   4        9.52        9.75      0.95 o 
  -2  12   4       95.32       97.46      2.40 o 
  -1  12   4       21.16       20.82      1.21 o 
   0  12   4       64.34       66.05      2.56 o 
   1  12   4      309.97      308.42      6.39 o 
   2  12   4      224.66      221.52      5.01 o 
   3  12   4      289.51      290.16      7.57 o 
   4  12   4      106.99      106.14      2.42 o 
   5  12   4       64.58       69.43      1.85 o 
   6  12   4       32.16       37.37      1.54 o 
   7  12   4       95.34       99.10      2.33 o 
   8  12   4       28.57       26.77      1.36 o 
   0  13   4        5.12        4.06      1.65 o 
   1  13   4       31.64       32.94      1.92 o 
   2  13   4      307.68      327.49      7.83 o 
   3  13   4       39.48       42.24      2.16 o 
   4  13   4       83.81       91.42      4.34 o 
   5  13   4        1.53        2.64      0.95 o 
   6  13   4       66.42       71.87      1.98 o 
   7  13   4        2.34        2.65      0.95 o 
  -5 -10   5       72.13       75.89      1.78 o 
  -4 -10   5        2.50        3.59      0.70 o 
  -3 -10   5      182.40      185.39      2.87 o 
  -2 -10   5      563.35      563.42      7.15 o 
  -1 -10   5        8.23        8.69      1.31 o 
   0 -10   5       27.76       27.09      1.30 o 
   1 -10   5        6.36        7.99      0.80 o 
   2 -10   5       11.62       13.71      1.03 o 
  -7  -9   5      336.12      339.60      5.38 o 
  -6  -9   5      360.17      358.99      5.51 o 
  -5  -9   5        2.21        1.12      0.82 o 
  -4  -9   5       23.30       21.12      0.97 o 
  -3  -9   5        0.65        0.99      0.56 o 
  -2  -9   5      173.49      173.13      2.65 o 
  -1  -9   5      231.63      223.31      3.55 o 
   0  -9   5      200.31      191.13      3.34 o 
   1  -9   5        4.87        7.02      0.73 o 
   2  -9   5        1.68        1.63      0.62 o 
   3  -9   5       75.78       77.31      1.77 o 
   4  -9   5      249.12      253.93      3.63 o 
  -8  -8   5        1.05        0.73      0.76 o 
  -7  -8   5        0.96        0.93      0.68 o 
  -6  -8   5      299.87      298.59      4.70 o 
  -5  -8   5      270.09      260.54      4.21 o 
  -4  -8   5      103.70      105.84      7.56 o 
  -3  -8   5      167.23      160.36      2.42 o 
  -2  -8   5       11.29       10.31      0.69 o 
  -1  -8   5      480.29      484.06      6.63 o 
   0  -8   5      293.66      290.58      3.65 o 
   1  -8   5      308.37      295.41      3.74 o 
   2  -8   5       45.65       45.70      1.27 o 
   3  -8   5        5.07        4.00      0.64 o 
   4  -8   5       46.84       48.57      1.41 o 
   5  -8   5      254.63      257.08      4.24 o 
  -9  -7   5      118.61      122.11      2.32 o 
  -8  -7   5       16.12       20.94      1.11 o 
  -7  -7   5        8.42        8.18      0.73 o 
  -6  -7   5       78.73       68.82      1.85 o 
  -5  -7   5      319.15      294.77      4.48 o 
  -4  -7   5       60.48       65.28      1.70 o 
  -3  -7   5      626.49      609.72      7.83 o 
  -2  -7   5       26.25       27.86      0.92 o 
  -1  -7   5      133.27      130.58      2.00 o 
   0  -7   5      251.06      251.01      3.91 o 
   1  -7   5      454.90      434.41      4.89 o 
   2  -7   5       77.09       74.60      1.51 o 
   3  -7   5        1.89        2.54      0.57 o 
   4  -7   5        2.00        1.60      0.55 o 
   5  -7   5      130.99      135.35      4.78 o 
   6  -7   5      205.93      207.18      2.72 o 
   7  -7   5      138.31      147.76      2.27 o 
  -9  -6   5      100.32       96.03      3.03 o 
  -8  -6   5     1062.22     1051.77     10.86 o 
  -7  -6   5      136.15      123.97      2.12 o 
  -6  -6   5       53.54       58.35      1.38 o 
  -5  -6   5        1.07        2.11      0.88 o 
  -4  -6   5      649.51      651.62      8.23 o 
  -3  -6   5       91.74       76.31      1.72 o 
  -2  -6   5      573.16      548.50      6.98 o 
  -1  -6   5        7.97        7.36      0.47 o 
   0  -6   5        7.37        7.33      0.48 o 
   1  -6   5      237.28      220.72      2.81 o 
   2  -6   5     1382.57     1316.22     12.74 o 
   3  -6   5      244.90      238.48      3.08 o 
   4  -6   5       23.99       22.63      0.96 o 
   5  -6   5       99.25       93.03      2.07 o 
   6  -6   5      370.58      350.76      3.82 o 
   7  -6   5      211.11      213.85      2.76 o 
   8  -6   5       29.75       26.25      1.02 o 
 -10  -5   5       82.45       98.07      4.56 o 
  -9  -5   5       29.34       35.53      1.89 o 
  -8  -5   5       21.35       23.44      0.97 o 
  -7  -5   5       75.38       74.95      1.53 o 
  -6  -5   5       37.36       33.97      1.46 o 
  -5  -5   5      851.40      811.91     12.58 o 
  -4  -5   5        4.11        5.56      0.78 o 
  -3  -5   5       65.04       68.22      1.55 o 
  -2  -5   5      310.21      292.48      5.15 o 
  -1  -5   5      828.37      838.31      8.75 o 
   0  -5   5      153.90      144.99      1.79 o 
   1  -5   5       14.85        9.18      0.46 o 
   2  -5   5       90.25       94.25      1.55 o 
   3  -5   5      774.99      762.30      7.72 o 
   4  -5   5       11.96        8.93      1.06 o 
   5  -5   5       30.40       38.90      1.10 o 
   6  -5   5        1.86        2.80      0.73 o 
   7  -5   5       39.39       43.29      1.13 o 
   8  -5   5      370.74      396.25      4.25 o 
 -10  -4   5       31.41       29.99      1.48 o 
  -9  -4   5       51.19       50.13      1.73 o 
  -8  -4   5       72.96       68.33      1.89 o 
  -7  -4   5      121.90      116.48      1.74 o 
  -6  -4   5     1208.84     1177.78     10.58 o 
  -5  -4   5      330.59      327.57      3.43 o 
  -4  -4   5        2.89        2.65      0.37 o 
  -3  -4   5       49.01       54.34      1.66 o 
  -2  -4   5      510.43      521.18      6.46 o 
  -1  -4   5      236.72      228.33      2.80 o 
   0  -4   5      882.41      865.46      7.67 o 
   1  -4   5      105.95       90.33      1.25 o 
   2  -4   5      172.99      161.09      2.87 o 
   3  -4   5     1215.28     1225.24     11.75 o 
   4  -4   5     1030.18      960.08      9.47 o 
   5  -4   5       92.65       76.06      1.27 o 
   6  -4   5      373.86      342.55      3.56 o 
   7  -4   5        0.65        0.65      0.44 o 
   8  -4   5       81.77       76.03      1.45 o 
   9  -4   5      701.84      705.31      7.75 o 
 -10  -3   5       94.56       99.43      2.53 o 
  -9  -3   5      248.53      236.50      4.76 o 
  -8  -3   5       11.07        9.69      0.88 o 
  -7  -3   5       80.52       73.85      1.33 o 
  -6  -3   5      372.82      375.13      3.86 o 
  -5  -3   5      142.20      157.45      2.87 o 
  -4  -3   5      780.19      783.00      7.10 o 
  -3  -3   5       28.34       22.69      0.73 o 
  -2  -3   5       78.73       82.82      1.15 o 
  -1  -3   5       33.61       26.69      0.62 o 
   0  -3   5      456.12      454.88      4.39 o 
   1  -3   5      513.22      501.89      4.23 o 
   2  -3   5      657.90      675.71      5.58 o 
   3  -3   5      194.52      189.47      2.09 o 
   4  -3   5     1824.25     1877.40     16.03 o 
   5  -3   5      551.02      529.75      4.54 o 
   6  -3   5       89.01       87.79      1.27 o 
   7  -3   5       15.72       17.01      0.69 o 
   8  -3   5      130.20      111.60      1.80 o 
   9  -3   5      103.40      110.99      2.07 o 
  10  -3   5      117.35      122.85      2.58 o 
 -10  -2   5      191.78      200.94      4.77 o 
  -9  -2   5      426.90      411.68      6.25 o 
  -8  -2   5      560.55      542.95      7.61 o 
  -7  -2   5       18.38       18.83      1.06 o 
  -6  -2   5        3.92        3.71      0.48 o 
  -5  -2   5      131.43      123.19      1.82 o 
  -4  -2   5      726.80      750.28      6.78 o 
  -3  -2   5     2043.48     2178.59     20.43 o 
  -2  -2   5       43.36       47.56      0.79 o 
  -1  -2   5     1226.65     1340.01     12.00 o 
   0  -2   5     3022.39     3169.82     27.79 o 
   1  -2   5     2916.66     3091.83     23.87 o 
   2  -2   5      455.78      456.22      3.85 o 
   3  -2   5       55.73       60.10      1.32 o 
   4  -2   5        8.47       10.93      0.41 o 
   5  -2   5     1345.17     1273.80     10.96 o 
   6  -2   5     1129.23     1076.07      9.67 o 
   7  -2   5      103.89       97.88      1.36 o 
   8  -2   5        3.74        5.93      0.55 o 
   9  -2   5       57.85       62.65      1.34 o 
  10  -2   5       53.62       59.56      1.40 o 
 -10  -1   5       13.15       16.01      1.52 o 
  -9  -1   5      181.98      184.85      3.53 o 
  -8  -1   5     1191.46     1190.04     19.77 o 
  -7  -1   5      855.44      831.46     10.78 o 
  -6  -1   5      397.29      390.29      5.56 o 
  -5  -1   5      208.39      212.69      2.55 o 
  -4  -1   5      866.67      903.91      9.49 o 
  -3  -1   5     1387.62     1421.47     12.14 o 
  -2  -1   5       14.04        8.22      0.37 o 
  -1  -1   5     1046.00     1171.90     11.58 o 
   0  -1   5     1012.85     1128.13     11.15 o 
   1  -1   5       56.85       79.97      1.15 o 
   2  -1   5      588.37      561.90      5.00 o 
   3  -1   5      320.42      290.98      2.56 o 
   4  -1   5      124.75      128.09      1.36 o 
   5  -1   5        7.18        6.46      0.35 o 
   6  -1   5      732.15      688.49      5.65 o 
   7  -1   5      909.63      894.36      8.19 o 
   8  -1   5      143.13      150.82      2.05 o 
   9  -1   5       17.29       15.85      0.74 o 
  10  -1   5       12.29       11.70      0.81 o 
  11  -1   5       39.71       49.13      1.64 o 
 -10   0   5        4.43        3.16      1.38 o 
  -9   0   5        0.73        1.44      0.90 o 
  -8   0   5      144.74      139.37      2.84 o 
  -7   0   5       97.51       97.06      2.18 o 
  -6   0   5      238.57      250.97     11.12 o 
  -5   0   5     1034.03     1060.37     23.24 o 
  -4   0   5      302.90      289.00      3.12 o 
  -3   0   5       33.15       54.79      0.77 o 
  -2   0   5     3335.55     3756.86     36.23 o 
  -1   0   5      421.44      424.06      4.40 o 
   0   0   5     1079.75     1290.23     12.65 o 
   1   0   5      137.96      157.34      1.85 o 
   2   0   5      264.80      259.39      2.44 o 
   3   0   5     1376.16     1398.28     10.63 o 
   4   0   5      123.63       97.69      1.07 o 
   5   0   5       39.96       47.31      1.36 o 
   6   0   5      113.57      102.65      2.48 o 
   7   0   5     2259.61     2279.77     19.61 o 
   8   0   5      451.96      448.97      4.55 o 
   9   0   5       38.24       44.22      1.11 o 
  10   0   5        1.75        3.41      0.63 o 
  11   0   5       11.87       15.93      1.09 o 
 -10   1   5      140.76      140.93      3.91 o 
  -9   1   5       10.33       12.57      1.30 o 
  -8   1   5      156.65      149.37      3.00 o 
  -7   1   5       26.66       24.63      1.45 o 
  -6   1   5      498.72      482.20      8.09 o 
  -5   1   5        1.93        2.41      0.67 o 
  -4   1   5      151.40      154.36      2.41 o 
  -3   1   5      166.66      164.67      2.02 o 
  -2   1   5     1926.27     2000.05     19.47 o 
  -1   1   5     1132.01     1066.25     10.54 o 
   0   1   5     2009.08     2068.64     20.08 o 
   1   1   5      411.16      484.20      5.92 o 
   2   1   5        7.40        8.71      0.46 o 
   3   1   5      848.13      797.78      5.77 o 
   4   1   5      611.89      593.86      4.42 o 
   5   1   5       44.25       61.56      0.93 o 
   6   1   5        8.52       10.05      0.48 o 
   7   1   5      266.79      259.06      2.82 o 
   8   1   5      278.06      279.68      3.09 o 
   9   1   5       37.98       41.62      3.07 o 
  10   1   5       84.14       86.40      2.01 o 
  11   1   5        5.19        5.24      0.85 o 
  -9   2   5      127.11      126.25      3.57 o 
  -8   2   5        1.57        1.95      0.86 o 
  -7   2   5        0.66        0.11      1.08 o 
  -6   2   5       64.09       62.90      2.07 o 
  -5   2   5      759.77      715.62     11.17 o 
  -4   2   5      466.24      477.02      6.20 o 
  -3   2   5        5.42        6.22      0.50 o 
  -2   2   5      312.86      380.83      4.90 o 
  -1   2   5       20.25       35.54      0.85 o 
   0   2   5     2452.43     2556.15     19.88 o 
   1   2   5     1905.56     1937.02     15.11 o 
   2   2   5       70.72       77.09      1.07 o 
   3   2   5      692.23      727.04      5.27 o 
   4   2   5      846.60      864.06      6.98 o 
   5   2   5      278.99      274.15      2.51 o 
   6   2   5      406.13      402.40      3.90 o 
   7   2   5       46.84       48.82      0.99 o 
   8   2   5       98.13       91.95      1.64 o 
   9   2   5     1003.93     1011.08     10.39 o 
  10   2   5        5.28        7.33      0.78 o 
  11   2   5        8.73       10.04      0.97 o 
  12   2   5        0.37        1.06      0.80 o 
  -9   3   5      158.89      151.50      4.77 o 
  -8   3   5       22.25       23.32      3.13 o 
  -7   3   5      161.57      158.97      6.94 o 
  -6   3   5      104.32       94.62      2.62 o 
  -5   3   5      383.33      373.60      5.23 o 
  -4   3   5     1964.05     1927.10     58.98 o 
  -3   3   5      679.26      669.60      8.36 o 
  -2   3   5      368.02      403.90      5.23 o 
  -1   3   5      103.63      120.97      1.68 o 
   0   3   5        5.46        7.44      0.79 o 
   1   3   5     3399.09     3555.88     27.53 o 
   2   3   5      398.52      366.87      3.42 o 
   3   3   5        2.66        4.57      0.54 o 
   4   3   5      562.80      589.36      5.39 o 
   5   3   5     3072.11     3212.98     25.03 o 
   6   3   5     1000.45     1035.47      8.43 o 
   7   3   5      688.75      683.59      7.11 o 
   8   3   5       16.73       13.51      0.80 o 
   9   3   5      121.58      124.59      2.05 o 
  10   3   5      198.59      189.31      3.22 o 
  11   3   5      278.43      282.97      4.40 o 
  12   3   5       24.78       26.70      1.39 o 
  -9   4   5        3.36        3.48      1.07 o 
  -8   4   5      278.63      292.27      6.01 o 
  -7   4   5       88.04       88.09      4.12 o 
  -6   4   5       45.97       35.57      1.68 o 
  -5   4   5      462.07      451.04      6.54 o 
  -4   4   5     1121.69     1124.68     13.75 o 
  -3   4   5     4088.51     4124.61     47.72 o 
  -2   4   5      368.29      382.19      4.81 o 
  -1   4   5        1.83        1.77      0.84 o 
   0   4   5      179.86      169.08      2.15 o 
   1   4   5     1517.03     1545.78     12.12 o 
   2   4   5     2749.36     2948.64     22.91 o 
   3   4   5       16.73       19.60      0.53 o 
   4   4   5      590.06      631.05      5.75 o 
   5   4   5     1992.36     2078.53     16.35 o 
   6   4   5      410.86      419.36      4.55 o 
   7   4   5        8.62       11.32      1.68 o 
   8   4   5       92.87       91.74      1.63 o 
   9   4   5        1.47        1.03      0.58 o 
  10   4   5       13.41       13.52      1.13 o 
  11   4   5      628.62      654.18      8.35 o 
  12   4   5      577.34      623.99      8.23 o 
  -8   5   5       43.32       46.69      2.69 o 
  -7   5   5      320.50      312.33      6.16 o 
  -6   5   5       42.68       48.53      1.85 o 
  -5   5   5      409.12      411.09      5.85 o 
  -4   5   5        0.75        0.58      0.52 o 
  -3   5   5      957.33      933.03     11.55 o 
  -2   5   5     2484.26     2474.64     25.28 o 
  -1   5   5      113.78      112.47      1.69 o 
   0   5   5      515.87      562.20      5.26 o 
   1   5   5       73.72       65.34      1.26 o 
   2   5   5      396.21      350.80      2.76 o 
   3   5   5      191.66      250.47      2.50 o 
   4   5   5     1495.66     1510.82     13.17 o 
   5   5   5       44.19       46.06      0.97 o 
   6   5   5       93.41       88.45      1.31 o 
   7   5   5      478.62      472.50      4.69 o 
   8   5   5      969.41      953.08      8.82 o 
   9   5   5        2.34        2.90      0.63 o 
  10   5   5        0.91        0.91      0.65 o 
  11   5   5       21.23       23.46      1.24 o 
  12   5   5      378.46      398.95      5.86 o 
  -8   6   5        0.66        0.91      1.02 o 
  -7   6   5      140.39      143.76      3.76 o 
  -6   6   5      454.40      493.55      7.05 o 
  -5   6   5      451.18      462.29      6.54 o 
  -4   6   5      266.29      266.54      4.13 o 
  -3   6   5      396.43      394.76     10.46 o 
  -2   6   5      547.97      523.75      9.39 o 
  -1   6   5     2079.28     2088.41     21.45 o 
   0   6   5       67.03       59.67      0.87 o 
   1   6   5      163.73      141.05      1.30 o 
   2   6   5        1.11        2.26      0.30 o 
   3   6   5     3587.82     3916.84     27.37 o 
   4   6   5       11.91       11.97      0.52 o 
   5   6   5       67.34       61.28      1.04 o 
   6   6   5      128.32      137.45      2.65 o 
   7   6   5      529.45      520.65      5.12 o 
   8   6   5        7.50        6.80      0.61 o 
   9   6   5      401.51      420.84      5.63 o 
  10   6   5      339.74      333.03      7.60 o 
  11   6   5       41.56       44.23      1.60 o 
  12   6   5       17.13       20.08      1.26 o 
  -7   7   5        1.56        0.62      0.98 o 
  -6   7   5      408.88      406.48      6.15 o 
  -5   7   5      112.82      106.73      2.41 o 
  -4   7   5       28.79       27.41      1.23 o 
  -3   7   5      510.49      477.71      5.70 o 
  -2   7   5       76.82       68.19      1.70 o 
  -1   7   5      171.23      179.39      2.54 o 
   0   7   5      440.50      434.44      7.22 o 
   1   7   5       69.06       68.42      0.84 o 
   2   7   5     1706.36     1846.09     13.16 o 
   3   7   5      958.98     1060.40      9.45 o 
   4   7   5        1.77        1.80      0.34 o 
   5   7   5       54.05       50.34      1.08 o 
   6   7   5     1022.49     1026.68     10.31 o 
   7   7   5      282.29      265.27      3.12 o 
   8   7   5        0.90        1.97      0.49 o 
   9   7   5      169.86      176.77      2.66 o 
  10   7   5      254.67      250.75      3.97 o 
  11   7   5        1.76        0.96      0.71 o 
  12   7   5       73.55       75.32      2.15 o 
  -6   8   5        8.64        9.54      1.26 o 
  -5   8   5      227.94      217.47      4.75 o 
  -4   8   5      147.91      154.19      3.70 o 
  -3   8   5      218.12      195.49      3.71 o 
  -2   8   5        5.85        4.62      0.89 o 
  -1   8   5       13.30       13.48      0.67 o 
   0   8   5      467.67      476.84      5.22 o 
   1   8   5      595.18      627.95      5.33 o 
   2   8   5       13.68       12.13      0.41 o 
   3   8   5      410.92      413.02      4.09 o 
   4   8   5        6.02        3.43      0.39 o 
   5   8   5      296.70      288.70      4.85 o 
   6   8   5     1696.68     1700.00     15.05 o 
   7   8   5      215.47      194.66      2.70 o 
   8   8   5        8.51        7.12      0.90 o 
   9   8   5      101.49      101.71      2.22 o 
  10   8   5      354.63      357.58      7.65 o 
  11   8   5      330.03      335.28      5.08 o 
  -6   9   5        2.62        2.98      1.16 o 
  -5   9   5       47.04       49.18      2.19 o 
  -4   9   5      202.56      194.02      8.80 o 
  -3   9   5      249.89      250.21      4.19 o 
  -2   9   5      324.22      322.60      4.94 o 
  -1   9   5      130.69      126.89      2.06 o 
   0   9   5       14.74       14.30      1.01 o 
   1   9   5      429.97      457.15      5.08 o 
   2   9   5      425.02      414.67      8.20 o 
   3   9   5        5.42        7.99      0.56 o 
   4   9   5        5.41        4.66      0.52 o 
   5   9   5      328.04      329.91      3.94 o 
   6   9   5      110.09       98.17      1.75 o 
   7   9   5      485.07      490.29      6.33 o 
   8   9   5      126.50      125.75      2.45 o 
   9   9   5      169.25      173.13      3.91 o 
  10   9   5       21.43       25.40      1.81 o 
  11   9   5      160.71      172.52      3.90 o 
  -5  10   5        4.21        3.40      1.12 o 
  -4  10   5        0.44       -0.39      0.87 o 
  -3  10   5      323.40      344.99      6.70 o 
  -2  10   5      168.76      173.61      2.69 o 
  -1  10   5      311.36      307.14      3.92 o 
   0  10   5        5.16        5.48      0.60 o 
   1  10   5       59.77       63.69      2.27 o 
   2  10   5      675.91      683.47     11.46 o 
   3  10   5      722.00      712.59      7.48 o 
   4  10   5      542.11      550.06      6.05 o 
   5  10   5       96.96       94.13      1.73 o 
   6  10   5        1.20        0.83      0.87 o 
   7  10   5      150.20      163.25      2.87 o 
   8  10   5      509.51      528.58     10.94 o 
   9  10   5       19.23       23.02      2.35 o 
  10  10   5       43.53       41.32      1.64 o 
  -3  11   5      165.77      176.30      4.40 o 
  -2  11   5      516.31      539.82      7.15 o 
  -1  11   5      150.93      146.21      2.46 o 
   0  11   5      213.80      209.83      4.78 o 
   1  11   5      239.70      236.54      5.14 o 
   2  11   5       14.61       16.27      1.31 o 
   3  11   5      562.10      566.56      9.36 o 
   4  11   5      934.54      906.49      9.74 o 
   5  11   5        4.59        3.49      0.60 o 
   6  11   5        0.76        0.95      0.60 o 
   7  11   5      153.14      164.32      2.98 o 
   8  11   5       11.74       13.56      1.00 o 
   9  11   5      147.70      149.30      4.84 o 
  10  11   5      174.41      181.25      3.43 o 
  -2  12   5        8.56        9.04      1.24 o 
  -1  12   5       57.63       60.87      3.64 o 
   0  12   5       74.36       70.75      2.64 o 
   1  12   5       33.36       29.72      2.48 o 
   2  12   5        6.05        4.59      1.16 o 
   3  12   5       78.72       80.44      3.96 o 
   4  12   5      111.83      113.35      2.50 o 
   5  12   5      259.21      258.31      3.54 o 
   6  12   5       50.58       54.95      1.75 o 
   7  12   5        4.29        4.16      0.77 o 
   8  12   5       66.55       66.93      1.90 o 
   9  12   5      123.23      133.56      2.87 o 
   1  13   5      200.82      214.50      5.17 o 
   2  13   5       23.27       26.94      1.80 o 
   3  13   5        3.79        4.75      1.11 o 
   4  13   5        1.14        1.21      0.94 o 
   5  13   5       78.30       76.40      2.56 o 
   6  13   5      188.02      187.20      3.39 o 
   7  13   5       11.73       10.91      1.01 o 
  -4 -10   6      634.60      675.35      8.80 o 
  -3 -10   6       28.68       29.67      2.35 o 
  -2 -10   6       24.40       25.90      1.30 o 
  -1 -10   6       33.43       32.96      1.39 o 
   0 -10   6      194.27      195.06      3.40 o 
  -6  -9   6       23.65       30.38      1.47 o 
  -5  -9   6       16.86       16.58      1.42 o 
  -4  -9   6       92.05       95.26      1.93 o 
  -3  -9   6        8.35        8.65      0.76 o 
  -2  -9   6       75.95       76.80      1.71 o 
  -1  -9   6        8.52        8.20      0.85 o 
   0  -9   6       98.75       93.50      2.11 o 
   1  -9   6      245.10      243.82      3.44 o 
   2  -9   6      623.60      637.95      7.14 o 
   3  -9   6        2.02        2.10      0.65 o 
  -7  -8   6      228.22      231.52      4.09 o 
  -6  -8   6      302.53      291.78      4.71 o 
  -5  -8   6       25.10       21.71      1.19 o 
  -4  -8   6       14.70       14.49      1.00 o 
  -3  -8   6      481.82      473.19      5.43 o 
  -2  -8   6      313.50      314.73      3.94 o 
  -1  -8   6       63.86       60.56      1.61 o 
   0  -8   6       13.92       12.19      0.87 o 
   1  -8   6      576.84      584.67      6.45 o 
   2  -8   6       30.26       30.36      1.11 o 
   3  -8   6      159.16      158.39      2.57 o 
   4  -8   6        0.98        3.04      0.67 o 
   5  -8   6        4.89        6.21      0.69 o 
  -8  -7   6       17.18       19.02      1.21 o 
  -7  -7   6      232.90      231.43      3.98 o 
  -6  -7   6      443.40      462.59      6.52 o 
  -5  -7   6       15.90       16.47      1.02 o 
  -4  -7   6        2.00        3.80      0.70 o 
  -3  -7   6      465.15      443.76      6.11 o 
  -2  -7   6      395.91      387.43      4.49 o 
  -1  -7   6      208.80      206.11      2.85 o 
   0  -7   6       42.29       44.47      1.17 o 
   1  -7   6       35.19       34.49      1.06 o 
   2  -7   6       55.03       53.15      1.32 o 
   3  -7   6       26.10       25.11      1.01 o 
   4  -7   6      219.93      221.48      3.14 o 
   5  -7   6       20.69       20.62      1.16 o 
   6  -7   6       43.98       41.93      1.41 o 
  -8  -6   6        9.64       13.23      1.31 o 
  -7  -6   6       36.04       33.08      1.40 o 
  -6  -6   6       70.55       77.07      2.99 o 
  -5  -6   6      206.05      198.39      3.35 o 
  -4  -6   6       32.75       21.80      1.26 o 
  -3  -6   6      192.73      185.28      3.08 o 
  -2  -6   6       97.18       93.18      1.97 o 
  -1  -6   6       10.66        7.26      0.56 o 
   0  -6   6      533.28      512.78      8.64 o 
   1  -6   6       18.60       16.20      0.75 o 
   2  -6   6        0.74        0.79      0.45 o 
   3  -6   6       20.94       23.96      0.92 o 
   4  -6   6      327.13      304.74      3.82 o 
   5  -6   6      601.53      606.85      7.78 o 
   6  -6   6        3.90        4.86      0.61 o 
   7  -6   6       86.86       90.53      1.78 o 
  -9  -5   6       19.62       19.57      4.08 o 
  -8  -5   6       16.69       19.19      1.43 o 
  -7  -5   6        3.26        3.85      0.75 o 
  -6  -5   6       16.07       16.23      0.80 o 
  -5  -5   6      271.10      266.30      4.08 o 
  -4  -5   6     1211.98     1188.69     14.04 o 
  -3  -5   6        4.04        6.39      1.27 o 
  -2  -5   6      139.12      133.92      2.37 o 
  -1  -5   6      177.79      178.08      2.78 o 
   0  -5   6     1403.73     1400.12     14.21 o 
   1  -5   6      363.17      359.05      3.65 o 
   2  -5   6       19.27       16.03      0.72 o 
   3  -5   6       50.19       45.68      1.13 o 
   4  -5   6        7.15        6.56      0.58 o 
   5  -5   6       66.86       63.41      1.25 o 
   6  -5   6       75.30       79.19      1.44 o 
   7  -5   6        1.03        1.26      0.51 o 
   8  -5   6       11.42        8.88      0.72 o 
  -9  -4   6       16.90       21.98      1.59 o 
  -8  -4   6      395.31      376.81      9.93 o 
  -7  -4   6      361.86      335.81      5.16 o 
  -6  -4   6        5.44        4.84      0.51 o 
  -5  -4   6      279.07      268.45      3.98 o 
  -4  -4   6      685.88      679.50      8.41 o 
  -3  -4   6        9.11       11.66      0.95 o 
  -2  -4   6       28.54       34.22      2.00 o 
  -1  -4   6      471.16      455.37      9.09 o 
   0  -4   6      269.79      249.94      6.45 o 
   1  -4   6      212.52      205.79      6.10 o 
   2  -4   6     1115.23     1097.97     12.84 o 
   3  -4   6      498.53      486.03      5.18 o 
   4  -4   6        1.80        3.05      0.48 o 
   5  -4   6      193.54      183.85      2.24 o 
   6  -4   6      409.95      398.82      4.05 o 
   7  -4   6       70.36       74.90      1.45 o 
   8  -4   6        5.47        6.33      0.64 o 
   9  -4   6       19.23       21.34      1.05 o 
  -9  -3   6       83.55       91.49      2.42 o 
  -8  -3   6      125.23      130.11      2.81 o 
  -7  -3   6      521.61      518.50      7.28 o 
  -6  -3   6      978.54      946.05     11.88 o 
  -5  -3   6       35.51       30.07      0.82 o 
  -4  -3   6       18.93       20.55      1.25 o 
  -3  -3   6      750.03      763.70     13.27 o 
  -2  -3   6     2224.63     2333.23     22.98 o 
  -1  -3   6       88.57       97.68      1.33 o 
   0  -3   6        9.20        8.44      0.40 o 
   1  -3   6      716.80      727.90      6.02 o 
   2  -3   6      896.97      927.04      8.16 o 
   3  -3   6       26.80       29.60      1.34 o 
   4  -3   6      294.99      271.95     10.34 o 
   5  -3   6       90.63       80.24      1.44 o 
   6  -3   6      329.16      297.03      3.14 o 
   7  -3   6      642.79      640.19      5.97 o 
   8  -3   6      298.98      288.49      3.24 o 
   9  -3   6       55.39       55.29      1.48 o 
  10  -3   6       52.02       52.85      1.75 o 
 -10  -2   6       50.66       52.21      1.92 o 
  -9  -2   6       38.12       37.92      1.60 o 
  -8  -2   6      138.15      143.78      2.95 o 
  -7  -2   6      205.91      206.79      3.61 o 
  -6  -2   6     1200.01     1091.12     13.70 o 
  -5  -2   6       19.31       19.84      0.68 o 
  -4  -2   6      173.74      149.80      1.99 o 
  -3  -2   6      374.24      396.01      4.45 o 
  -2  -2   6     3862.15     4035.50     35.33 o 
  -1  -2   6     2682.57     2727.42     24.04 o 
   0  -2   6     1360.52     1405.04     12.61 o 
   1  -2   6     1366.54     1474.44     14.86 o 
   2  -2   6       10.03        6.91      0.37 o 
   3  -2   6       23.07       21.37      0.59 o 
   4  -2   6      184.81      172.85      5.50 o 
   5  -2   6        0.80        0.99      0.30 o 
   6  -2   6        3.75        4.17      0.56 o 
   7  -2   6      132.26      125.88      1.61 o 
   8  -2   6      252.13      239.40      2.90 o 
   9  -2   6      450.99      453.87      4.84 o 
  10  -2   6       69.73       71.20      1.71 o 
 -10  -1   6      110.69      110.05      4.67 o 
  -9  -1   6      149.04      146.88      3.14 o 
  -8  -1   6        0.63        1.50      0.70 o 
  -7  -1   6      131.40      124.33      2.59 o 
  -6  -1   6      482.77      485.76      6.75 o 
  -5  -1   6     1037.19     1048.11     15.77 o 
  -4  -1   6       25.60       17.94      0.66 o 
  -3  -1   6       80.69       85.74      1.56 o 
  -2  -1   6       10.06        6.40      0.37 o 
  -1  -1   6     1122.22     1129.91     11.25 o 
   0  -1   6      189.32      163.00      2.00 o 
   1  -1   6       93.96       84.52      1.24 o 
   2  -1   6     2306.91     2418.97     20.28 o 
   3  -1   6      259.23      244.59      2.24 o 
   4  -1   6      330.12      339.99      2.98 o 
   5  -1   6      515.71      501.14     10.72 o 
   6  -1   6       79.42       76.81      1.36 o 
   7  -1   6      112.91      115.48      1.67 o 
   8  -1   6       79.17       71.50      1.35 o 
   9  -1   6      384.61      380.83      4.66 o 
  10  -1   6      201.87      204.09      3.26 o 
  11  -1   6       17.70       23.22      2.49 o 
  -9   0   6      170.02      170.77      3.64 o 
  -8   0   6        4.43        6.56      0.85 o 
  -7   0   6       31.11       40.68      1.47 o 
  -6   0   6       22.07       27.81      3.18 o 
  -5   0   6      308.11      307.82      5.51 o 
  -4   0   6      407.09      376.19     15.88 o 
  -3   0   6      404.23      444.85      4.73 o 
  -2   0   6      375.66      433.72      4.59 o 
  -1   0   6      190.48      230.69      2.62 o 
   0   0   6     1568.29     1646.51     16.13 o 
   1   0   6      196.12      161.47      4.88 o 
   2   0   6       22.13       15.84      0.43 o 
   3   0   6      980.64     1081.21      8.34 o 
   4   0   6        4.95        4.27      0.31 o 
   5   0   6     1773.84     1804.09     13.76 o 
   6   0   6      481.91      454.35      3.90 o 
   7   0   6       21.16       17.11      0.67 o 
   8   0   6      319.93      290.45      3.52 o 
   9   0   6       92.79       89.74      1.76 o 
  10   0   6      153.75      137.45      2.35 o 
  11   0   6      109.48      116.66      2.56 o 
  -9   1   6      132.24      127.14      3.71 o 
  -8   1   6      683.13      707.74      9.66 o 
  -7   1   6       19.94       20.82      1.41 o 
  -6   1   6      269.11      244.02      4.81 o 
  -5   1   6       26.51       28.03      1.37 o 
  -4   1   6     2163.94     1974.83     28.39 o 
  -3   1   6       36.97       48.19      1.13 o 
  -2   1   6     1314.83     1434.78     14.10 o 
  -1   1   6      229.12      288.97      3.17 o 
   0   1   6      375.96      378.87      4.00 o 
   2   1   6      148.92      145.23      1.76 o 
   3   1   6      338.03      318.65      2.66 o 
   4   1   6      312.76      312.04      2.67 o 
   5   1   6        1.35        2.22      0.26 o 
   6   1   6      291.54      270.35      4.19 o 
   7   1   6      145.89      135.28      1.78 o 
   8   1   6      105.12      109.22      2.10 o 
   9   1   6       99.48       89.92      2.05 o 
  10   1   6      210.21      221.83      3.19 o 
  11   1   6      313.84      326.51      5.22 o 
  -9   2   6      259.02      275.70      9.41 o 
  -8   2   6      122.34      119.18      3.35 o 
  -7   2   6      308.97      282.92      5.62 o 
  -6   2   6       20.35       22.88      1.40 o 
  -5   2   6      562.41      535.64      8.76 o 
  -4   2   6        1.86        1.96      0.68 o 
  -3   2   6      598.04      535.34      6.82 o 
  -2   2   6     1260.19     1313.54     15.58 o 
  -1   2   6     3096.80     3441.33     39.68 o 
   0   2   6     1704.72     1972.05     16.60 o 
   1   2   6       24.11       22.23      0.43 o 
   2   2   6      391.23      335.33      2.87 o 
   3   2   6      558.74      511.03      3.80 o 
   4   2   6       93.83       95.08      1.01 o 
   5   2   6      376.13      401.89      3.51 o 
   6   2   6      373.97      385.13      3.77 o 
   7   2   6     2030.24     1956.15     46.09 o 
   8   2   6     1769.16     1682.94     16.51 o 
   9   2   6       54.15       57.56      1.43 o 
  10   2   6        3.56        3.91      0.63 o 
  11   2   6       94.21       97.31      2.30 o 
  12   2   6       47.12       44.62      2.05 o 
  -9   3   6        1.50        2.85      1.10 o 
  -8   3   6      103.21       97.21      3.04 o 
  -7   3   6      202.44      176.19      4.10 o 
  -6   3   6      255.25      248.09     10.18 o 
  -5   3   6       65.57       58.77      1.95 o 
  -4   3   6        6.15        6.35      1.15 o 
  -3   3   6      626.55      607.51      7.71 o 
  -2   3   6     1603.65     1608.13     18.99 o 
  -1   3   6     2296.57     2335.05     27.16 o 
   0   3   6     1581.56     1758.10     22.78 o 
   1   3   6       28.34       40.83      0.69 o 
   2   3   6      193.80      180.26      1.67 o 
   3   3   6     3888.68     3897.63     33.10 o 
   4   3   6      484.61      466.45      4.38 o 
   5   3   6       32.00       24.11      0.63 o 
   6   3   6      201.85      203.91      3.38 o 
   7   3   6      789.03      807.09      9.52 o 
   8   3   6        3.55        4.77      0.55 o 
   9   3   6      645.73      628.51      6.87 o 
  10   3   6       26.70       23.52      1.21 o 
  11   3   6       81.58       82.17      2.10 o 
  12   3   6       90.40       90.05      2.30 o 
  -8   4   6      121.24      117.16      3.42 o 
  -7   4   6       37.75       34.15      1.77 o 
  -6   4   6       12.08       11.95      1.13 o 
  -5   4   6      229.86      234.82      6.39 o 
  -4   4   6      468.45      469.34      6.32 o 
  -3   4   6       58.64       64.84      2.48 o 
  -2   4   6      203.57      183.25      2.83 o 
  -1   4   6      933.99      914.85      9.70 o 
   0   4   6     1662.06     1731.87     17.74 o 
   1   4   6      900.50      992.45      7.91 o 
   2   4   6      290.32      324.21      2.80 o 
   3   4   6      585.77      615.65      5.60 o 
   4   4   6     3351.11     3402.21     29.01 o 
   5   4   6     1081.66     1071.93      9.54 o 
   6   4   6      183.69      176.08      2.07 o 
   7   4   6       46.97       43.12      1.45 o 
   8   4   6       33.85       36.00      1.09 o 
   9   4   6      181.86      181.04      2.63 o 
  10   4   6      221.39      217.03      3.54 o 
  11   4   6      136.30      131.91      4.00 o 
  12   4   6      147.33      156.62      3.15 o 
  -8   5   6       42.24       42.57      2.14 o 
  -7   5   6        3.95        6.51      1.11 o 
  -6   5   6      408.86      393.01     12.09 o 
  -5   5   6      927.13      956.68     15.94 o 
  -4   5   6      523.91      547.88      7.32 o 
  -3   5   6      468.34      439.67      5.96 o 
  -2   5   6      180.87      178.04      2.49 o 
  -1   5   6       53.31       73.68      1.34 o 
   0   5   6      824.12      801.13      8.57 o 
   1   5   6      678.70      722.92      7.04 o 
   2   5   6       16.76       17.27      0.42 o 
   3   5   6      703.27      835.15      7.48 o 
   4   5   6      660.25      661.50      6.08 o 
   5   5   6     2735.32     2836.22     24.35 o 
   6   5   6      320.67      324.84      3.37 o 
   7   5   6       75.27       59.74      1.23 o 
   8   5   6      451.78      437.83      6.05 o 
   9   5   6      310.03      319.33      4.53 o 
  10   5   6      110.16      116.04      2.48 o 
  11   5   6       39.93       46.04      1.61 o 
  12   5   6        2.22        1.86      0.80 o 
  -8   6   6        1.35        1.34      1.52 o 
  -7   6   6       84.13       83.91      2.84 o 
  -6   6   6        3.13        3.66      1.03 o 
  -5   6   6      110.88      106.78      2.36 o 
  -4   6   6      366.02      373.15      5.41 o 
  -3   6   6      511.17      505.21      6.80 o 
  -2   6   6       21.48       19.46      0.93 o 
  -1   6   6      627.28      654.48      7.25 o 
   0   6   6      132.30      119.37      1.82 o 
   1   6   6     1018.94     1055.49      8.47 o 
   2   6   6     1281.16     1368.38     15.91 o 
   3   6   6      524.04      519.48      4.87 o 
   4   6   6       57.40       58.65      1.08 o 
   5   6   6      139.23      177.00      2.07 o 
   6   6   6       10.38       11.94      0.66 o 
   7   6   6       10.50       10.01      0.58 o 
   8   6   6      187.94      188.79      2.38 o 
   9   6   6      114.82      117.65      2.32 o 
  10   6   6       53.01       50.51      1.59 o 
  11   6   6      443.67      470.04      6.48 o 
  12   6   6      148.36      156.73      3.16 o 
  -7   7   6       10.70       10.36      1.35 o 
  -6   7   6        1.19        1.49      0.92 o 
  -5   7   6       19.16       21.16      1.18 o 
  -4   7   6      308.72      302.35      5.38 o 
  -3   7   6       23.22       25.21      0.98 o 
  -2   7   6      290.39      273.40      3.59 o 
  -1   7   6        2.35        1.27      0.43 o 
   0   7   6       37.20       35.10      0.98 o 
   1   7   6      739.47      725.06      8.90 o 
   2   7   6      751.42      739.33      6.73 o 
   3   7   6     1350.35     1443.17     12.68 o 
   4   7   6        7.42       14.08      1.05 o 
   5   7   6      359.67      340.16      3.63 o 
   6   7   6        3.22        5.15      0.45 o 
   7   7   6      617.60      633.47      6.13 o 
   8   7   6       93.71       81.06      1.59 o 
   9   7   6      100.13      113.70      2.28 o 
  10   7   6       29.53       28.60      1.26 o 
  11   7   6      175.03      176.99      3.29 o 
  12   7   6       98.26      107.65      2.57 o 
  -6   8   6       48.29       52.70      2.28 o 
  -5   8   6        1.14        0.79      0.91 o 
  -4   8   6        0.86        0.81      0.66 o 
  -3   8   6       56.29       48.28      1.33 o 
  -2   8   6      367.74      347.97      4.45 o 
  -1   8   6     1697.32     1674.40     17.57 o 
   0   8   6      127.07      128.39      1.73 o 
   1   8   6      136.51      127.39      1.85 o 
   2   8   6        9.98       12.62      0.54 o 
   3   8   6      267.65      296.04      3.38 o 
   4   8   6      541.33      577.88      6.30 o 
   5   8   6       36.66       38.82      0.90 o 
   6   8   6      359.99      353.08      3.93 o 
   7   8   6      419.82      399.02      5.62 o 
   8   8   6      434.13      404.44      4.79 o 
   9   8   6       58.06       57.27      1.41 o 
  10   8   6       32.91       33.59      1.39 o 
  11   8   6        1.89        0.77      0.75 o 
  -5   9   6       41.38       36.43      1.95 o 
  -4   9   6        7.57        6.22      1.06 o 
  -3   9   6       58.04       55.68      1.72 o 
  -2   9   6       51.60       53.50      1.65 o 
  -1   9   6      308.17      312.44      5.22 o 
   0   9   6      839.59      863.97      8.96 o 
   1   9   6      132.26      130.29      3.24 o 
   2   9   6       84.47       78.52      2.40 o 
   3   9   6      188.18      187.67      2.49 o 
   4   9   6      700.27      710.52      7.66 o 
   5   9   6      742.91      762.57      7.94 o 
   6   9   6      123.45      116.84      1.75 o 
   7   9   6      103.42      110.79      2.11 o 
   8   9   6      155.62      164.86      2.53 o 
   9   9   6      433.62      468.55      7.49 o 
  10   9   6        3.96        4.13      0.67 o 
  11   9   6        6.54        5.88      0.86 o 
  -4  10   6       16.51       18.22      1.52 o 
  -3  10   6       67.62       71.32      2.53 o 
  -2  10   6        2.48        1.91      0.71 o 
  -1  10   6       79.06       85.03      2.12 o 
   0  10   6      367.40      356.33      6.83 o 
   1  10   6     1160.89     1124.70     17.88 o 
   2  10   6        9.17       12.14      1.73 o 
   3  10   6       85.82       84.51      1.89 o 
   4  10   6      166.88      171.24      2.45 o 
   5  10   6     1146.28     1160.96     11.75 o 
   6  10   6      462.47      466.53      6.40 o 
   7  10   6        8.39        5.61      0.70 o 
   8  10   6        6.19        4.79      0.74 o 
   9  10   6      153.77      166.26      3.11 o 
  10  10   6      599.83      633.28     13.20 o 
  -3  11   6      287.92      299.46      6.84 o 
  -2  11   6       44.59       49.03      3.61 o 
  -1  11   6        7.52        7.46      1.85 o 
   0  11   6      164.63      154.87      3.96 o 
   1  11   6      130.10      125.38      4.46 o 
   2  11   6      196.24      184.53      4.35 o 
   3  11   6       71.16       65.40      5.29 o 
   4  11   6       33.78       36.52      1.38 o 
   5  11   6      357.18      369.07      4.50 o 
   6  11   6      153.91      138.48      2.37 o 
   7  11   6        3.89        3.49      0.72 o 
   8  11   6       18.53       19.21      1.10 o 
   9  11   6      327.33      340.42      6.57 o 
  10  11   6       84.20       91.52      2.32 o 
  -1  12   6       15.56       19.38      1.60 o 
   0  12   6       56.20       59.75      2.49 o 
   1  12   6       20.30       23.99      1.69 o 
   2  12   6      386.65      399.14      7.77 o 
   3  12   6      128.38      127.68      3.59 o 
   4  12   6        6.14        5.61      1.06 o 
   5  12   6       11.10       11.04      1.14 o 
   6  12   6      114.24      119.84      2.47 o 
   7  12   6      188.92      189.42      3.33 o 
   8  12   6      326.97      339.12      5.08 o 
   9  12   6      127.57      137.44      3.26 o 
   0  13   6      105.54      109.17      4.84 o 
   1  13   6       28.66       29.78      1.93 o 
   2  13   6        4.78        5.63      1.17 o 
   3  13   6      429.00      433.51      8.43 o 
   4  13   6       20.42       19.79      1.60 o 
   5  13   6       17.40       16.95      1.84 o 
   6  13   6        1.05        0.85      0.67 o 
   7  13   6      134.90      149.59      2.99 o 
  -4  -9   7        4.70        5.96      0.76 o 
  -3  -9   7        0.86        0.99      0.59 o 
  -2  -9   7       65.74       64.22      2.81 o 
  -1  -9   7      309.36      302.23      4.49 o 
   0  -9   7      319.76      317.85      4.67 o 
   1  -9   7       19.19       19.84      1.13 o 
   2  -9   7       19.91       18.10      1.00 o 
  -6  -8   7       62.92       69.24      2.06 o 
  -5  -8   7      201.66      210.21      3.79 o 
  -4  -8   7      324.85      333.49      6.28 o 
  -3  -8   7       24.77       21.17      1.25 o 
  -2  -8   7        1.55        1.33      0.57 o 
  -1  -8   7      714.64      710.80      8.56 o 
   0  -8   7      290.06      277.77      4.11 o 
   1  -8   7        7.86        9.85      0.76 o 
   2  -8   7       79.25       88.20      1.85 o 
   3  -8   7       23.50       23.59      1.07 o 
   4  -8   7       71.65       77.66      1.84 o 
  -7  -7   7        2.62        5.05      0.85 o 
  -6  -7   7       18.58       17.59      1.40 o 
  -5  -7   7       14.90       17.35      1.08 o 
  -4  -7   7       83.98       92.74      2.21 o 
  -3  -7   7      172.65      169.35      3.09 o 
  -2  -7   7      133.31      120.74      2.04 o 
  -1  -7   7        8.10       10.56      0.69 o 
   0  -7   7       15.98       14.06      0.88 o 
   1  -7   7      155.90      157.35      2.44 o 
   2  -7   7      201.99      197.24      2.86 o 
   3  -7   7        0.82        0.12      0.51 o 
   4  -7   7       30.90       28.83      1.13 o 
   5  -7   7      364.47      368.12      5.42 o 
   6  -7   7      215.79      226.17      3.25 o 
  -8  -6   7       73.50       77.00      2.82 o 
  -7  -6   7       43.39       36.27      1.47 o 
  -6  -6   7       28.07       30.10      2.04 o 
  -5  -6   7       42.09       39.21      1.41 o 
  -4  -6   7       13.32       13.61      0.93 o 
  -3  -6   7      477.84      477.78      6.46 o 
  -2  -6   7      265.32      258.92      5.37 o 
  -1  -6   7       17.54       20.57      0.84 o 
   0  -6   7       45.74       41.90      1.11 o 
   1  -6   7       64.79       60.38      1.35 o 
   2  -6   7      218.01      205.12      2.82 o 
   3  -6   7       47.00       49.06      1.26 o 
   4  -6   7       54.42       59.41      1.44 o 
   5  -6   7        1.71        1.98      0.68 o 
   6  -6   7       15.48       16.45      0.83 o 
   7  -6   7      413.03      440.56      4.91 o 
  -8  -5   7        4.79        5.05      1.07 o 
  -7  -5   7       43.56       41.30      1.98 o 
  -6  -5   7      280.23      263.10      6.68 o 
  -5  -5   7       41.01       36.31      1.33 o 
  -4  -5   7      125.48      110.25      2.31 o 
  -3  -5   7       12.58       16.36      0.91 o 
  -2  -5   7     1106.92     1102.55     13.09 o 
  -1  -5   7       70.35       68.23      1.83 o 
   0  -5   7      165.12      156.41      1.99 o 
   1  -5   7       34.41       29.13      0.91 o 
   2  -5   7      196.49      188.44      2.86 o 
   3  -5   7      244.05      255.58      3.47 o 
   4  -5   7       13.22       14.06      0.77 o 
   5  -5   7       33.60       32.15      0.95 o 
   6  -5   7        0.69        0.31      0.47 o 
   7  -5   7       57.23       57.23      1.31 o 
   8  -5   7      224.01      229.20      2.96 o 
  -9  -4   7       47.60       43.23      2.17 o 
  -8  -4   7        1.33        1.75      0.91 o 
  -7  -4   7      127.58      131.96      3.49 o 
  -6  -4   7      122.49      125.57      3.22 o 
  -5  -4   7      614.08      587.87      9.54 o 
  -4  -4   7      179.58      159.73      4.52 o 
  -3  -4   7      254.05      235.80      4.45 o 
  -2  -4   7      172.05      158.09      2.63 o 
  -1  -4   7      222.24      210.11      3.19 o 
   0  -4   7      398.45      403.11      4.00 o 
   1  -4   7      650.92      627.27      6.40 o 
   2  -4   7      194.75      169.33      2.29 o 
   3  -4   7     1188.24     1152.43     11.25 o 
   4  -4   7     1033.37     1075.41     10.62 o 
   5  -4   7       32.44       32.82      1.28 o 
   6  -4   7        0.83        1.79      0.54 o 
   7  -4   7        2.85        4.79      0.57 o 
   8  -4   7      196.16      201.33      2.65 o 
   9  -4   7      130.25      136.31      2.48 o 
  -9  -3   7        5.82        4.12      0.90 o 
  -8  -3   7       40.81       41.85      1.62 o 
  -7  -3   7        4.11        5.35      0.78 o 
  -6  -3   7       45.21       46.41      1.52 o 
  -5  -3   7      205.56      201.36      2.82 o 
  -4  -3   7     2029.25     1987.79     22.32 o 
  -3  -3   7       12.43       10.99      0.59 o 
  -2  -3   7      488.42      448.14      5.82 o 
  -1  -3   7     1169.44     1214.94     16.72 o 
   0  -3   7     3583.58     3670.25     51.73 o 
   1  -3   7      250.55      238.43      6.65 o 
   2  -3   7        1.82        2.44      0.41 o 
   3  -3   7      188.06      193.13      2.52 o 
   4  -3   7      902.54      851.04      9.73 o 
   5  -3   7      238.80      242.28      2.69 o 
   6  -3   7       97.25       81.76      1.38 o 
   7  -3   7      194.50      203.84      3.03 o 
   8  -3   7        0.52        2.22      0.52 o 
   9  -3   7      118.89      119.24      2.56 o 
  -9  -2   7      277.05      274.04      6.63 o 
  -8  -2   7      143.94      140.64      2.99 o 
  -7  -2   7       29.00       24.24      2.40 o 
  -6  -2   7      103.19      102.33      2.94 o 
  -5  -2   7      134.79      131.29      2.55 o 
  -4  -2   7      472.38      471.43      5.73 o 
  -3  -2   7      215.36      219.21      3.60 o 
  -2  -2   7      365.51      392.02      4.42 o 
  -1  -2   7      155.60      164.70      1.94 o 
   0  -2   7      307.93      301.15      3.12 o 
   1  -2   7      426.31      433.91      4.81 o 
   2  -2   7     2191.69     2262.34     17.71 o 
   3  -2   7       79.28       81.49      1.19 o 
   4  -2   7       51.54       50.50      1.18 o 
   5  -2   7      435.63      390.93      6.63 o 
   6  -2   7      381.16      384.54      3.54 o 
   7  -2   7        2.08        3.23      0.43 o 
   8  -2   7      146.45      140.54      1.82 o 
   9  -2   7        0.60        1.61      0.67 o 
  10  -2   7      116.48      120.89      2.58 o 
  -9  -1   7        0.72        1.22      0.81 o 
  -8  -1   7      206.95      196.74      3.76 o 
  -7  -1   7      396.51      391.27      5.90 o 
  -6  -1   7      409.05      391.86      5.75 o 
  -5  -1   7      258.91      257.91      4.90 o 
  -4  -1   7        1.56        3.98      0.85 o 
  -3  -1   7     2494.52     2523.57     83.50 o 
  -2  -1   7      198.51      183.34      2.28 o 
  -1  -1   7     1029.16     1054.21     10.61 o 
   0  -1   7     1075.16     1221.09     12.17 o 
   1  -1   7     2043.51     2165.38     21.21 o 
   2  -1   7      540.55      516.31      4.72 o 
   3  -1   7      202.03      196.53      1.92 o 
   4  -1   7        1.18        0.69      0.26 o 
   5  -1   7      375.70      385.96      6.32 o 
   6  -1   7      278.09      261.80      2.74 o 
   7  -1   7      599.12      570.50      6.30 o 
   8  -1   7       12.84       12.25      0.75 o 
   9  -1   7        7.42        6.85      0.77 o 
  10  -1   7       13.33       16.00      1.16 o 
  -9   0   7      104.85      101.96      2.63 o 
  -8   0   7       23.53       24.55      1.35 o 
  -7   0   7      434.74      441.24      6.50 o 
  -6   0   7        1.40        2.02      0.95 o 
  -5   0   7       18.57       16.62      1.29 o 
  -4   0   7        1.72        3.19      0.71 o 
  -3   0   7      154.33      158.60      3.22 o 
  -2   0   7     1479.49     1497.97     14.81 o 
  -1   0   7      864.24      863.94      8.75 o 
   0   0   7      226.11      235.33      2.71 o 
   1   0   7        2.67        2.37      0.30 o 
   2   0   7      481.39      495.40      4.49 o 
   3   0   7       19.98       12.88      0.46 o 
   4   0   7       21.47       17.13      0.48 o 
   5   0   7       54.25       50.02      0.99 o 
   6   0   7       17.91       16.62      0.56 o 
   7   0   7       13.90       15.27      0.69 o 
   8   0   7        1.70        2.52      0.61 o 
   9   0   7       86.92       88.45      1.80 o 
  10   0   7       59.86       53.54      1.48 o 
  11   0   7        1.29        1.93      0.68 o 
  -9   1   7       47.67       49.14      2.29 o 
  -8   1   7        3.11        3.65      0.82 o 
  -7   1   7       27.41       23.59      2.43 o 
  -6   1   7      746.08      739.45     11.87 o 
  -5   1   7        1.40        2.72      0.77 o 
  -4   1   7      121.89      117.97      2.76 o 
  -3   1   7      370.01      401.85      5.32 o 
  -2   1   7     1248.62     1304.21     15.52 o 
  -1   1   7     1218.38     1184.68     11.79 o 
   0   1   7     2965.02     3159.80     30.57 o 
   1   1   7      418.68      466.62      4.91 o 
   2   1   7       25.07       22.83      0.54 o 
   3   1   7      320.46      300.18      2.57 o 
   4   1   7       80.87       74.26      2.70 o 
   5   1   7      225.00      213.68      2.16 o 
   6   1   7       26.43       26.91      0.63 o 
   7   1   7       24.96       26.30      0.90 o 
   8   1   7      476.02      472.13      5.36 o 
   9   1   7      302.81      291.61      3.77 o 
  10   1   7       19.61       15.85      0.89 o 
  11   1   7       27.59       27.84      1.39 o 
  -9   2   7      120.57      121.36      3.62 o 
  -8   2   7       21.53       24.04      1.67 o 
  -7   2   7      336.62      335.56      6.49 o 
  -6   2   7      806.56      788.41     12.59 o 
  -5   2   7      349.68      340.10      6.11 o 
  -4   2   7        1.95        5.10      0.78 o 
  -3   2   7        0.88        2.34      0.49 o 
  -2   2   7      189.13      208.79      3.06 o 
  -1   2   7      528.07      536.52      6.75 o 
   0   2   7     2236.37     2382.31     20.05 o 
   1   2   7     2241.60     2395.22     20.18 o 
   2   2   7      469.93      532.75      4.78 o 
   3   2   7       15.84       14.06      0.36 o 
   4   2   7      874.91      906.40      6.62 o 
   5   2   7      519.47      499.27      5.29 o 
   6   2   7     1645.40     1591.95     26.93 o 
   7   2   7      219.65      197.54      2.65 o 
   8   2   7      481.64      462.38      5.26 o 
   9   2   7      212.62      197.43      2.85 o 
  10   2   7       92.00       87.67      2.30 o 
  11   2   7        3.72        3.77      0.80 o 
  -8   3   7      473.57      463.84     11.33 o 
  -7   3   7        7.84        7.09      1.09 o 
  -6   3   7       93.24       89.73      2.65 o 
  -5   3   7      152.64      149.32      3.43 o 
  -4   3   7      985.80     1022.92     22.86 o 
  -3   3   7      289.97      307.08      4.34 o 
  -2   3   7      136.41      130.83      2.20 o 
  -1   3   7      814.06      847.95     10.72 o 
   0   3   7      144.74      134.60      1.39 o 
   1   3   7      953.00      892.86      7.17 o 
   2   3   7     1421.59     1520.73     12.00 o 
   3   3   7       28.00       32.40      0.73 o 
   4   3   7      731.22      779.31      7.05 o 
   5   3   7     1245.84     1321.67     11.67 o 
   6   3   7      418.15      379.49     13.42 o 
   7   3   7      316.06      293.41      3.54 o 
   8   3   7       11.97       12.95      0.83 o 
   9   3   7      120.33      117.84      2.14 o 
  10   3   7      134.59      145.95      2.65 o 
  11   3   7      756.50      771.24      9.64 o 
  12   3   7       20.93       23.51      1.35 o 
  -8   4   7      115.27      118.68      3.53 o 
  -7   4   7       22.78       23.15      1.61 o 
  -6   4   7        0.79        1.35      0.80 o 
  -5   4   7        0.85        0.61      0.70 o 
  -4   4   7      891.53      885.37     12.10 o 
  -3   4   7     2334.48     2276.09     72.04 o 
  -2   4   7     1033.10     1069.15     13.01 o 
  -1   4   7       84.28       97.40      1.79 o 
   0   4   7        3.98        2.90      0.41 o 
   1   4   7        9.57       21.22      0.44 o 
   2   4   7     1554.68     1529.54     12.08 o 
   3   4   7      656.59      710.65      6.43 o 
   4   4   7       16.81       20.63      1.08 o 
   5   4   7       72.94       63.44      1.15 o 
   6   4   7      435.24      419.98      6.43 o 
   7   4   7      893.71      893.30      9.08 o 
   8   4   7       78.42       69.10      1.43 o 
   9   4   7       24.30       21.29      0.93 o 
  10   4   7       70.41       75.62      1.91 o 
  11   4   7      216.23      213.81      3.67 o 
  12   4   7      337.78      347.13      5.29 o 
  -8   5   7      177.06      174.81      5.90 o 
  -7   5   7      205.74      218.76      4.94 o 
  -6   5   7       50.15       54.84      2.21 o 
  -5   5   7       10.22        9.35      1.06 o 
  -4   5   7       15.83       15.65      2.32 o 
  -3   5   7      993.68      955.31     11.89 o 
  -2   5   7     1235.77     1260.76     15.25 o 
  -1   5   7      366.28      360.88      4.30 o 
   0   5   7       19.62       21.25      1.63 o 
   1   5   7      146.19      184.71      2.66 o 
   2   5   7      191.10      175.13      1.91 o 
   3   5   7     1681.39     1696.79     14.74 o 
   4   5   7      148.29      135.73      1.66 o 
   5   5   7        4.74        8.35      0.45 o 
   6   5   7      243.87      223.59      4.64 o 
   7   5   7      213.38      227.66      2.63 o 
   8   5   7       61.92       69.80      1.43 o 
   9   5   7       81.26       76.71      2.01 o 
  10   5   7      132.99      119.79      2.45 o 
  11   5   7        1.29        1.14      0.68 o 
  12   5   7      110.16      110.30      2.59 o 
  -7   6   7       21.27       28.45      1.81 o 
  -6   6   7        7.97        9.97      1.18 o 
  -5   6   7      277.93      261.08      4.27 o 
  -4   6   7      158.67      134.40      2.62 o 
  -3   6   7       99.64       89.38      1.97 o 
  -2   6   7      662.54      636.98     12.51 o 
  -1   6   7       99.65       88.00      1.81 o 
   0   6   7        1.45        3.54      0.76 o 
   1   6   7      183.77      198.73      2.61 o 
   2   6   7     1487.57     1578.08     14.42 o 
   3   6   7      332.00      343.59      3.41 o 
   4   6   7     1541.70     1533.92     13.44 o 
   5   6   7      489.55      457.10      4.48 o 
   6   6   7      138.45      113.49      1.70 o 
   7   6   7      419.57      340.72      3.62 o 
   8   6   7       58.23       61.50      1.36 o 
   9   6   7      305.44      281.71      4.15 o 
  10   6   7      138.61      123.02      2.51 o 
  11   6   7       58.88       62.07      1.86 o 
  12   6   7       36.35       36.48      1.57 o 
  -7   7   7       26.29       31.26      1.95 o 
  -6   7   7      347.56      359.17     10.26 o 
  -5   7   7      296.10      311.39      4.97 o 
  -4   7   7       46.36       47.21      1.58 o 
  -3   7   7        1.31        1.97      0.64 o 
  -2   7   7        2.06        2.41      0.52 o 
  -1   7   7      232.74      214.08      2.96 o 
   0   7   7      240.89      223.34      3.00 o 
   1   7   7      310.39      325.18      5.77 o 
   2   7   7      413.49      390.25      8.25 o 
   3   7   7      176.79      179.71      2.07 o 
   4   7   7       37.43       31.40      0.78 o 
   5   7   7     2081.87     2157.43     18.79 o 
   6   7   7      138.30      152.04      1.97 o 
   7   7   7       13.97        7.95      0.52 o 
   8   7   7       51.35       46.50      1.08 o 
   9   7   7      509.16      496.47      6.48 o 
  10   7   7       41.20       41.13      1.45 o 
  11   7   7        0.72        2.37      0.83 o 
  12   7   7        1.26        0.50      1.18 o 
  -6   8   7       13.16       15.73      2.09 o 
  -5   8   7       37.18       41.43      1.64 o 
  -4   8   7      738.50      733.90      9.83 o 
  -3   8   7       92.47       88.52      2.14 o 
  -2   8   7       43.92       41.01      1.22 o 
  -1   8   7       80.68       77.61      1.60 o 
   0   8   7      535.47      534.37      6.21 o 
   1   8   7       36.24       38.53      1.27 o 
   2   8   7      123.14      124.09      2.40 o 
   3   8   7       35.80       36.01      0.99 o 
   4   8   7       31.21       33.57      0.84 o 
   5   8   7      114.50      102.12      2.14 o 
   6   8   7     1619.30     1554.31     13.86 o 
   7   8   7      478.50      438.82      5.23 o 
   8   8   7      259.98      262.79      3.56 o 
   9   8   7       48.93       46.86      1.30 o 
  10   8   7      234.87      226.63      3.73 o 
  11   8   7      433.83      444.68      6.27 o 
  -5   9   7       71.78       73.63      4.04 o 
  -4   9   7      169.47      175.77      4.21 o 
  -3   9   7      254.89      256.41      4.35 o 
  -2   9   7       36.65       32.92      1.81 o 
  -1   9   7        6.94        8.20      0.80 o 
   0   9   7       43.24       44.96      1.89 o 
   1   9   7     1092.92     1092.74     17.32 o 
   2   9   7     2187.91     2183.56     26.70 o 
   3   9   7      579.08      553.76      8.09 o 
   4   9   7       17.41       18.64      0.82 o 
   5   9   7      173.18      165.26      2.13 o 
   6   9   7      163.26      184.71      2.36 o 
   7   9   7     1115.73     1170.87     11.01 o 
   8   9   7       46.12       43.37      1.25 o 
   9   9   7       86.01       92.58      1.86 o 
  10   9   7       84.39       95.20      2.22 o 
  11   9   7      376.85      399.96      5.81 o 
  -4  10   7      187.08      193.96      4.81 o 
  -3  10   7      208.58      216.59      5.13 o 
  -2  10   7       65.00       61.66      1.87 o 
  -1  10   7       85.27       82.21      2.67 o 
   0  10   7       48.87       43.93      1.93 o 
   1  10   7       37.32       35.65      1.78 o 
   2  10   7      338.51      314.54      6.22 o 
   3  10   7      712.78      686.26     11.60 o 
   4  10   7      108.10      105.36      2.20 o 
   5  10   7      130.92      139.80      3.54 o 
   6  10   7      165.72      163.76      2.64 o 
   7  10   7      222.71      216.63      3.06 o 
   8  10   7      244.15      226.89      3.66 o 
   9  10   7      189.58      199.40      9.72 o 
  10  10   7        3.07        2.32      0.76 o 
  -3  11   7       13.04       14.35      2.12 o 
  -2  11   7      103.07      106.13      5.40 o 
  -1  11   7      143.22      139.63      3.78 o 
   0  11   7       78.00       73.83      2.63 o 
   1  11   7        1.53        1.30      0.86 o 
   2  11   7        2.15        2.34      0.89 o 
   3  11   7      133.11      130.74      3.52 o 
   4  11   7      553.29      572.77     12.09 o 
   5  11   7       13.18       11.79      0.75 o 
   6  11   7        7.24       10.52      0.77 o 
   7  11   7       11.36       11.84      0.93 o 
   8  11   7      741.78      755.52      9.39 o 
   9  11   7      131.54      132.54      2.73 o 
  10  11   7       16.08       15.28      1.13 o 
  -1  12   7       41.68       40.08      2.11 o 
   0  12   7      424.32      431.49      9.47 o 
   1  12   7      109.14      111.08      3.39 o 
   2  12   7       16.58       15.11      1.43 o 
   3  12   7       63.55       58.26      2.59 o 
   4  12   7       81.20       83.16      2.87 o 
   5  12   7      213.05      208.82      4.91 o 
   6  12   7      295.03      297.32      3.94 o 
   7  12   7       71.25       79.43      2.03 o 
   8  12   7        2.07        2.47      0.77 o 
   9  12   7       71.65       76.58      2.09 o 
   1  13   7      255.45      253.20      5.84 o 
   2  13   7       21.21       22.18      1.71 o 
   3  13   7       19.21       23.46      1.70 o 
   4  13   7      101.26      108.07      3.42 o 
   5  13   7      271.78      275.79      6.09 o 
   6  13   7      177.99      176.33      6.59 o 
   7  13   7        0.85        1.06      0.73 o 
  -1  -9   8        2.77        3.91      0.92 o 
  -5  -8   8       22.62       19.33      1.22 o 
  -4  -8   8        0.70        0.63      0.86 o 
  -3  -8   8      218.22      227.06      3.29 o 
  -2  -8   8      366.61      367.22      5.17 o 
  -1  -8   8       12.68       12.03      0.94 o 
   0  -8   8       29.30       27.73      1.24 o 
   1  -8   8       50.24       50.50      1.64 o 
   2  -8   8       60.01       63.98      1.64 o 
   3  -8   8       65.92       68.33      1.71 o 
  -6  -7   8      120.38      119.90      2.72 o 
  -5  -7   8        2.98        1.82      0.72 o 
  -4  -7   8       21.56       21.95      1.21 o 
  -3  -7   8       68.87       65.19      1.85 o 
  -2  -7   8       44.32       48.43      1.33 o 
  -1  -7   8      559.96      566.67      7.07 o 
   0  -7   8       20.51       17.29      0.99 o 
   1  -7   8       42.18       45.10      1.44 o 
   2  -7   8       65.27       58.34      1.47 o 
   3  -7   8      614.21      627.49      6.99 o 
   4  -7   8      110.61      106.80      2.10 o 
   5  -7   8      114.73      121.23      2.32 o 
  -7  -6   8        7.89        6.63      1.14 o 
  -6  -6   8      147.19      145.06      3.66 o 
  -5  -6   8       90.21       87.97      2.34 o 
  -4  -6   8        1.39        1.37      0.65 o 
  -3  -6   8        4.00        6.46      0.78 o 
  -2  -6   8      203.59      193.00      3.31 o 
  -1  -6   8      366.81      380.66      4.54 o 
   0  -6   8      386.77      373.53      4.95 o 
   1  -6   8       45.89       48.26      1.79 o 
   2  -6   8      162.36      173.86      2.59 o 
   3  -6   8       13.81       12.70      0.80 o 
   4  -6   8        2.74        4.41      0.65 o 
   5  -6   8        4.78        7.87      0.69 o 
   6  -6   8      190.28      192.45      2.65 o 
  -7  -5   8       18.18       16.78      1.42 o 
  -6  -5   8        1.09        0.80      0.79 o 
  -5  -5   8      195.75      208.85      3.56 o 
  -4  -5   8       66.33       64.65      1.76 o 
  -3  -5   8       49.07       44.80      1.43 o 
  -2  -5   8      316.62      289.56      4.30 o 
  -1  -5   8       24.55       21.61      1.26 o 
   0  -5   8       22.00       25.02      0.87 o 
   1  -5   8      612.20      609.30      6.47 o 
   2  -5   8      340.72      324.18      3.90 o 
   3  -5   8       12.44       13.60      0.75 o 
   4  -5   8       24.22       25.27      1.05 o 
   5  -5   8      296.39      303.26      3.43 o 
   6  -5   8       69.90       75.10      1.59 o 
   7  -5   8        2.66        3.24      0.62 o 
  -8  -4   8      224.28      211.61      4.93 o 
  -7  -4   8       43.72       36.32      1.90 o 
  -6  -4   8        1.80        1.22      0.81 o 
  -5  -4   8      100.55      104.43      3.37 o 
  -4  -4   8      868.27      888.25     16.82 o 
  -3  -4   8      322.74      297.17      6.01 o 
  -2  -4   8        9.77        9.05      0.94 o 
  -1  -4   8        6.20        3.28      0.58 o 
   0  -4   8      153.55      147.16      1.94 o 
   1  -4   8      309.31      321.17      3.74 o 
   2  -4   8      414.97      395.03      4.43 o 
   3  -4   8      663.94      649.76      6.79 o 
   4  -4   8       24.27       30.50      0.99 o 
   5  -4   8      324.88      303.47      3.33 o 
   6  -4   8      336.15      327.45      3.60 o 
   7  -4   8      289.95      288.03      4.99 o 
   8  -4   8       30.56       30.13      1.07 o 
  -8  -3   8      240.29      233.82      4.25 o 
  -7  -3   8       22.69       19.03      1.16 o 
  -6  -3   8       59.56       59.68      1.77 o 
  -5  -3   8        5.26        3.12      0.66 o 
  -4  -3   8      154.30      165.91      2.46 o 
  -3  -3   8      822.38      834.84     10.12 o 
  -2  -3   8     1338.29     1341.63     15.57 o 
  -1  -3   8     1308.92     1286.96     14.93 o 
   0  -3   8       30.49       36.88      1.14 o 
   1  -3   8        9.61       11.48      0.52 o 
   2  -3   8      119.21      119.35      1.78 o 
   3  -3   8      279.08      265.66      3.34 o 
   4  -3   8      102.12       88.65      1.56 o 
   5  -3   8       12.35       12.28      0.61 o 
   6  -3   8      219.03      215.82      2.58 o 
   7  -3   8      260.19      266.27      3.07 o 
   8  -3   8      226.83      214.59      3.63 o 
   9  -3   8       37.83       43.59      1.95 o 
  -8  -2   8        2.91        3.06      0.82 o 
  -7  -2   8      210.61      200.20      3.72 o 
  -6  -2   8      191.15      178.37      3.32 o 
  -5  -2   8       33.38       32.14      1.31 o 
  -4  -2   8       67.79       62.11      1.63 o 
  -3  -2   8      462.26      461.24      5.24 o 
  -2  -2   8      814.79      840.79      9.96 o 
  -1  -2   8      149.24      160.41      3.27 o 
   0  -2   8      857.81      883.83      8.24 o 
   1  -2   8        0.75        1.18      0.52 o 
   2  -2   8       44.75       39.39      1.21 o 
   3  -2   8      280.01      274.25      2.88 o 
   4  -2   8     1943.50     1867.75     45.39 o 
   5  -2   8       97.00       85.62      1.23 o 
   6  -2   8      142.68      134.04      1.87 o 
   7  -2   8      182.19      176.17      2.23 o 
   8  -2   8      176.14      167.28      3.00 o 
   9  -2   8       87.16       86.57      2.13 o 
  10  -2   8       23.96       25.11      1.33 o 
  -9  -1   8        0.76        1.21      1.03 o 
  -8  -1   8        6.51        4.67      0.88 o 
  -7  -1   8        0.75        1.33      0.69 o 
  -6  -1   8      350.73      319.76      5.00 o 
  -5  -1   8      863.92      849.73     13.26 o 
  -4  -1   8      269.00      263.77      4.93 o 
  -3  -1   8       24.18       23.55      1.22 o 
  -2  -1   8      488.52      471.45     11.26 o 
  -1  -1   8      263.67      264.15      3.12 o 
   0  -1   8      201.57      178.04      2.28 o 
   1  -1   8      148.55      127.59      1.80 o 
   2  -1   8      126.30      118.38      1.47 o 
   3  -1   8      918.85      977.70     11.51 o 
   4  -1   8      215.07      221.84      2.18 o 
   5  -1   8      986.46      937.62      8.52 o 
   6  -1   8        3.39        3.53      0.39 o 
   7  -1   8        0.93        0.49      0.48 o 
   8  -1   8        7.73        9.23      0.72 o 
   9  -1   8      100.56       86.17      1.83 o 
  10  -1   8       47.59       46.79      1.44 o 
  -9   0   8      128.12      136.99      3.95 o 
  -8   0   8        1.34        1.36      0.76 o 
  -7   0   8       79.32       77.99      2.15 o 
  -6   0   8       40.66       38.16      1.75 o 
  -5   0   8      650.80      621.58     10.10 o 
  -4   0   8       53.73       62.99      1.97 o 
  -3   0   8       24.76       29.30      1.34 o 
  -2   0   8        0.80        1.26      0.33 o 
  -1   0   8       15.78       15.96      0.62 o 
   0   0   8      538.50      494.96      5.28 o 
   1   0   8      759.54      767.31      7.88 o 
   2   0   8     1038.00     1114.50     13.07 o 
   3   0   8       15.43       15.60      0.51 o 
   4   0   8       15.60       21.68      1.43 o 
   5   0   8      230.63      207.56      2.07 o 
   6   0   8      333.24      322.79      3.00 o 
   7   0   8       77.10       66.04      1.41 o 
   8   0   8        4.35        4.04      0.59 o 
   9   0   8       68.00       65.22      1.55 o 
  10   0   8      118.43      122.87      2.28 o 
  11   0   8      159.41      162.86      3.42 o 
  -8   1   8       81.29       80.56      2.29 o 
  -7   1   8      424.89      417.93      7.72 o 
  -6   1   8        5.99        8.94      1.11 o 
  -5   1   8      186.56      174.92      3.82 o 
  -4   1   8      914.04      870.26     13.39 o 
  -3   1   8      171.98      187.23      3.73 o 
  -2   1   8        8.25        9.17      0.60 o 
  -1   1   8      151.62      156.88      2.01 o 
   0   1   8      305.81      300.47      3.38 o 
   1   1   8     1266.45     1241.66     12.36 o 
   2   1   8      778.98      799.84      7.09 o 
   3   1   8      286.21      297.00      2.59 o 
   4   1   8      426.63      453.84      3.79 o 
   5   1   8      154.07      147.92      1.56 o 
   6   1   8      904.00      886.49      9.04 o 
   7   1   8     1695.33     1624.69     15.98 o 
   8   1   8       49.34       45.59      1.24 o 
   9   1   8        6.51        9.07      0.72 o 
  10   1   8      258.59      256.30      3.66 o 
  11   1   8       85.14       80.36      1.87 o 
  -8   2   8      306.88      302.17      6.29 o 
  -7   2   8      270.24      257.04      6.06 o 
  -6   2   8      253.85      258.66      9.10 o 
  -5   2   8        1.53        3.09      0.80 o 
  -4   2   8      848.94      801.34     12.46 o 
  -3   2   8        2.33        2.72      0.73 o 
  -2   2   8      667.97      738.04     19.35 o 
  -1   2   8     1123.74     1215.99     14.57 o 
   0   2   8       95.88       87.35      1.11 o 
   1   2   8      125.06      113.31      1.32 o 
   2   2   8     1257.54     1282.44     11.05 o 
   3   2   8      322.48      287.56      2.48 o 
   4   2   8       41.32       32.89      0.83 o 
   5   2   8       57.42       57.97      2.09 o 
   6   2   8      385.61      384.32      6.07 o 
   7   2   8      380.99      377.38      4.40 o 
   8   2   8      663.53      630.99      9.67 o 
   9   2   8       44.04       38.17      1.47 o 
  10   2   8       36.11       33.83      1.21 o 
  11   2   8       92.86       96.36      2.43 o 
  -8   3   8        1.00        1.59      1.05 o 
  -7   3   8       28.15       26.80      2.70 o 
  -6   3   8      119.35      112.25      3.10 o 
  -5   3   8      171.86      169.51      3.80 o 
  -4   3   8      508.61      484.07      8.10 o 
  -3   3   8      728.13      716.32      9.09 o 
  -2   3   8      836.31      850.30     12.41 o 
  -1   3   8     2787.06     2966.75     34.49 o 
   0   3   8      421.49      409.22      5.34 o 
   1   3   8      923.95     1026.54      8.88 o 
   2   3   8        1.27        2.24      0.23 o 
   3   3   8     1360.56     1362.50     13.14 o 
   4   3   8     4057.38     4106.94     39.78 o 
   5   3   8      204.92      214.61      2.39 o 
   6   3   8      221.31      205.15      2.66 o 
   7   3   8       16.94       13.84      0.70 o 
   8   3   8      578.69      557.50      6.16 o 
   9   3   8      101.06       91.88      1.79 o 
  10   3   8       77.31       77.42      1.72 o 
  11   3   8       25.36       29.35      1.39 o 
  -8   4   8       99.10      108.10      4.23 o 
  -7   4   8       80.41       78.79      4.14 o 
  -6   4   8      383.70      364.96      9.96 o 
  -5   4   8      141.47      144.29      7.75 o 
  -4   4   8       70.28       69.40      2.17 o 
  -3   4   8        0.69        1.20      0.53 o 
  -2   4   8      281.55      264.41      3.89 o 
  -1   4   8      501.75      479.03      6.25 o 
   0   4   8     2010.10     2173.01     24.69 o 
   1   4   8        1.51        3.45      0.54 o 
   2   4   8      532.67      582.63      5.37 o 
   3   4   8        7.61        8.86      0.85 o 
   4   4   8     1786.94     1789.53     15.58 o 
   5   4   8     1353.14     1333.69     41.60 o 
   6   4   8      217.28      189.74      2.51 o 
   7   4   8     1021.06      990.66     10.05 o 
   8   4   8        1.56        1.04      0.48 o 
   9   4   8      268.21      275.19      3.60 o 
  10   4   8       19.22       17.15      0.91 o 
  11   4   8        9.19       12.21      1.04 o 
  12   4   8       13.30       13.34      1.33 o 
  -7   5   8       92.65       95.05      5.37 o 
  -6   5   8       23.03       23.66      1.60 o 
  -5   5   8       11.16       13.80      1.18 o 
  -4   5   8      339.59      342.15      5.33 o 
  -3   5   8       52.01       54.30      1.49 o 
  -2   5   8       35.67       45.62      1.33 o 
  -1   5   8       21.37       19.07      0.89 o 
   0   5   8     1206.39     1195.40     12.58 o 
   1   5   8      329.34      332.98      4.77 o 
   2   5   8       41.41       42.36      0.77 o 
   3   5   8      485.27      472.84      4.49 o 
   4   5   8        4.45        5.62      0.45 o 
   5   5   8     1058.26     1004.02     17.03 o 
   6   5   8      991.69      926.37      8.49 o 
   7   5   8        2.49        2.58      0.49 o 
   8   5   8      108.13      116.96      1.96 o 
   9   5   8        6.72        8.97      0.69 o 
  10   5   8      845.96      861.23     10.42 o 
  11   5   8       16.28       13.90      1.04 o 
  12   5   8        0.53        0.34      0.74 o 
  -7   6   8      122.55      131.34      3.69 o 
  -6   6   8       13.43       14.33      1.32 o 
  -5   6   8        2.03        1.63      0.84 o 
  -4   6   8       78.33       80.66      2.62 o 
  -3   6   8      848.29      848.31     10.83 o 
  -2   6   8       95.80       85.13      1.89 o 
  -1   6   8       98.94       94.26      1.86 o 
   0   6   8      572.58      545.97      7.11 o 
   1   6   8     1334.22     1256.73     29.82 o 
   2   6   8      370.30      407.06      6.14 o 
   3   6   8      155.04      160.19      2.87 o 
   4   6   8      131.12      126.18      1.63 o 
   5   6   8       69.81       69.74      1.17 o 
   6   6   8      211.39      220.84      2.55 o 
   7   6   8       19.79       21.60      0.76 o 
   8   6   8        2.22        1.74      0.73 o 
   9   6   8        5.65        7.34      1.27 o 
  10   6   8       33.89       31.87      1.32 o 
  11   6   8      279.78      264.39      4.27 o 
  12   6   8       51.63       53.31      3.41 o 
  -6   7   8        3.27        3.38      1.05 o 
  -5   7   8       10.10        6.82      1.10 o 
  -4   7   8       78.41       77.45      2.01 o 
  -3   7   8      139.01      139.87      2.72 o 
  -2   7   8     1653.30     1636.71     17.30 o 
  -1   7   8      340.37      328.99      4.18 o 
   0   7   8      253.94      250.69      3.99 o 
   1   7   8        2.96        2.65      0.56 o 
   2   7   8      388.28      394.10      5.63 o 
   3   7   8      322.11      349.24      5.14 o 
   4   7   8        8.85       10.74      0.51 o 
   5   7   8      168.97      166.80      2.07 o 
   6   7   8      157.84      140.93      2.60 o 
   7   7   8      300.14      289.09      3.24 o 
   8   7   8       88.74       82.47      1.46 o 
   9   7   8       72.42       63.08      1.68 o 
  10   7   8        0.58        1.79      0.66 o 
  11   7   8      145.52      138.33      2.84 o 
  -6   8   8      179.73      175.06      4.42 o 
  -5   8   8        1.28        2.09      0.82 o 
  -4   8   8        0.55        1.58      0.73 o 
  -3   8   8        1.21        2.52      0.71 o 
  -2   8   8     1547.85     1520.01     16.22 o 
  -1   8   8      413.99      423.89      5.88 o 
   0   8   8      305.92      287.90      5.12 o 
   1   8   8        8.11        9.60      0.76 o 
   2   8   8      970.57      948.16     14.37 o 
   3   8   8      633.96      640.85      8.61 o 
   4   8   8     1146.96     1143.97     11.76 o 
   5   8   8      334.12      289.14      3.73 o 
   6   8   8       19.19       21.63      0.77 o 
   7   8   8        1.16        3.05      0.46 o 
   8   8   8      443.76      441.14      5.58 o 
   9   8   8      207.62      199.06      3.32 o 
  10   8   8      119.70      113.12      2.43 o 
  11   8   8       10.21       10.41      1.57 o 
  -5   9   8      283.75      314.25      6.40 o 
  -4   9   8        3.85        4.19      1.10 o 
  -3   9   8      193.31      187.96      4.30 o 
  -2   9   8       38.88       34.79      1.21 o 
  -1   9   8      165.26      161.78      3.71 o 
   0   9   8      340.28      349.91      5.36 o 
   1   9   8       40.86       39.30      2.09 o 
   2   9   8        7.49        8.15      0.78 o 
   3   9   8      850.21      829.86     10.93 o 
   4   9   8     1864.51     1868.08     16.42 o 
   5   9   8      193.80      195.82      2.98 o 
   6   9   8      150.90      165.99      2.20 o 
   7   9   8       11.44       12.56      0.67 o 
   8   9   8        2.74        6.10      0.58 o 
   9   9   8      403.39      401.64      5.42 o 
  10   9   8      285.25      273.88      4.31 o 
  11   9   8        2.31        3.41      0.82 o 
  -4  10   8      524.54      549.52     19.78 o 
  -3  10   8      153.08      151.45      5.70 o 
  -2  10   8       29.07       32.91      1.88 o 
  -1  10   8        7.49        9.79      2.80 o 
   0  10   8      268.14      244.25      5.27 o 
   1  10   8       22.86       21.60      1.51 o 
   2  10   8        1.09        0.76      0.87 o 
   3  10   8       85.17       78.92      2.57 o 
   4  10   8       67.26       61.37      2.85 o 
   5  10   8      197.11      200.34      2.77 o 
   6  10   8       12.48        8.70      0.69 o 
   7  10   8      170.58      159.52      2.24 o 
   8  10   8       23.51       23.90      1.01 o 
   9  10   8      441.39      440.86      5.36 o 
  10  10   8      418.34      424.73      7.02 o 
  -3  11   8       98.54      107.78      4.94 o 
  -2  11   8       10.05       10.14      1.30 o 
  -1  11   8       34.14       36.38      1.98 o 
   0  11   8       54.97       51.82      2.24 o 
   1  11   8      633.62      628.96     11.08 o 
   2  11   8      642.18      650.86     11.37 o 
   3  11   8       10.30       11.02      1.73 o 
   4  11   8      155.43      147.20      3.85 o 
   5  11   8       26.27       29.35      1.76 o 
   6  11   8      223.74      245.41      3.35 o 
   7  11   8       84.24       83.44      1.77 o 
   8  11   8      199.07      188.48      3.31 o 
   9  11   8       55.73       59.67      1.85 o 
  10  11   8       56.10       59.13      1.86 o 
  -1  12   8       13.19       15.39      1.53 o 
   0  12   8       52.59       52.33      2.36 o 
   1  12   8      129.73      129.10      3.74 o 
   2  12   8      304.48      292.96      6.28 o 
   3  12   8      115.02      108.34      3.34 o 
   4  12   8       36.46       40.81      2.06 o 
   5  12   8        1.72        2.35      1.00 o 
   6  12   8       31.78       31.17      1.97 o 
   7  12   8      106.22      117.05      2.73 o 
   8  12   8      230.92      236.83      3.92 o 
   9  12   8       30.21       35.89      1.53 o 
   1  13   8        1.64        2.66      1.10 o 
   2  13   8       66.45       65.76      2.71 o 
   3  13   8      189.68      183.75      4.72 o 
   4  13   8      174.45      169.57      4.47 o 
   5  13   8      117.99      135.37      3.94 o 
   6  13   8       16.08       19.20      1.63 o 
   7  13   8      213.05      218.03      7.73 o 
  -3  -8   9       33.25       31.70      1.83 o 
  -2  -8   9       31.35       34.19      1.71 o 
  -1  -8   9       52.35       52.95      1.67 o 
   0  -8   9      261.99      274.11      4.27 o 
   1  -8   9       84.88       93.93      2.25 o 
  -5  -7   9       23.18       28.30      1.43 o 
  -4  -7   9       24.69       25.23      1.37 o 
  -3  -7   9       95.48       94.18      2.81 o 
  -2  -7   9        5.55        6.24      0.69 o 
  -1  -7   9       14.25       16.67      1.01 o 
   0  -7   9        2.38        1.29      0.64 o 
   1  -7   9      271.53      281.22      4.23 o 
   2  -7   9      127.48      137.04      2.39 o 
   3  -7   9       24.28       28.53      1.18 o 
   4  -7   9        7.85       10.64      0.86 o 
  -6  -6   9       61.99       60.76      2.47 o 
  -5  -6   9       22.49       26.59      1.37 o 
  -4  -6   9       96.56       96.89      2.33 o 
  -3  -6   9       69.71       73.74      2.16 o 
  -2  -6   9      252.83      252.42      4.97 o 
  -1  -6   9        4.02        3.58      0.67 o 
   0  -6   9       99.75       90.87      2.00 o 
   1  -6   9       88.54       93.28      2.02 o 
   2  -6   9       66.05       73.34      1.92 o 
   3  -6   9       13.51       13.70      0.84 o 
   4  -6   9        1.07        1.81      0.61 o 
   5  -6   9        9.43        9.78      0.74 o 
  -7  -5   9      527.55      506.17      9.28 o 
  -6  -5   9       63.46       53.10      2.24 o 
  -5  -5   9       60.94       52.35      2.15 o 
  -4  -5   9       24.31       23.58      1.22 o 
  -3  -5   9      126.99      134.56      2.65 o 
  -2  -5   9      183.33      183.68      3.63 o 
  -1  -5   9      369.90      368.00      6.35 o 
   0  -5   9      148.74      143.97      2.49 o 
   1  -5   9       17.40       22.72      0.92 o 
   2  -5   9       10.14        9.96      0.69 o 
   3  -5   9      567.15      567.62      6.26 o 
   4  -5   9      213.03      211.16      3.01 o 
   5  -5   9       21.92       21.14      0.86 o 
   6  -5   9        9.58       12.34      0.77 o 
   7  -5   9       38.02       39.99      1.33 o 
  -7  -4   9        8.77       10.15      2.11 o 
  -6  -4   9      306.60      275.89      5.73 o 
  -5  -4   9       92.25       86.90      2.75 o 
  -4  -4   9        5.68        5.00      0.70 o 
  -3  -4   9       55.43       52.04      1.90 o 
  -2  -4   9      786.58      808.80     14.22 o 
  -1  -4   9      667.09      674.20      8.47 o 
   0  -4   9      385.93      385.62      4.39 o 
   1  -4   9       81.63       79.65      1.51 o 
   2  -4   9        0.67        0.80      0.45 o 
   3  -4   9      250.73      254.96      3.26 o 
   4  -4   9      212.60      200.98      2.80 o 
   5  -4   9      409.35      413.34      4.29 o 
   6  -4   9      117.80      113.95      1.85 o 
   7  -4   9       37.84       38.50      1.15 o 
   8  -4   9       15.47       17.15      1.41 o 
  -8  -3   9      141.13      139.93      5.66 o 
  -7  -3   9        0.56        1.26      0.93 o 
  -6  -3   9        1.00        1.05      1.21 o 
  -5  -3   9       33.84       29.53      1.62 o 
  -4  -3   9      112.42      111.39      2.98 o 
  -3  -3   9      343.77      306.00      4.53 o 
  -2  -3   9      111.09      119.54      2.27 o 
  -1  -3   9     1174.92     1200.39     14.08 o 
   0  -3   9      495.14      508.54      5.71 o 
   1  -3   9      690.88      711.69      6.86 o 
   2  -3   9       14.46       12.73      0.64 o 
   3  -3   9       65.85       77.22      1.46 o 
   4  -3   9      263.89      277.55      3.94 o 
   5  -3   9      443.03      426.95      4.32 o 
   6  -3   9      339.55      339.99      3.64 o 
   7  -3   9        0.63        1.62      0.69 o 
   8  -3   9        1.70        2.77      0.77 o 
  -8  -2   9      233.19      237.45      4.38 o 
  -7  -2   9       30.64       29.72      1.77 o 
  -6  -2   9       14.50       16.54      1.08 o 
  -5  -2   9       34.93       34.24      1.37 o 
  -4  -2   9     1266.30     1239.84     15.82 o 
  -3  -2   9      610.23      607.99      8.19 o 
  -2  -2   9      183.14      174.45      3.70 o 
  -1  -2   9      106.21       96.78      1.64 o 
   0  -2   9      129.40      127.80      1.94 o 
   1  -2   9       10.92       13.71      0.75 o 
   2  -2   9      691.68      673.98      6.83 o 
   3  -2   9       59.05       62.60      1.40 o 
   4  -2   9       73.67       71.17      1.44 o 
   5  -2   9      388.47      401.30      3.99 o 
   6  -2   9      341.65      310.03      3.31 o 
   7  -2   9       43.91       44.50      1.48 o 
   8  -2   9       13.17       12.39      0.99 o 
   9  -2   9      140.13      146.15      2.94 o 
  -8  -1   9        1.09        2.30      0.84 o 
  -7  -1   9      132.21      131.77      2.95 o 
  -6  -1   9       25.74       26.38      1.32 o 
  -5  -1   9       54.25       52.81      1.64 o 
  -4  -1   9      113.22      114.37      2.85 o 
  -3  -1   9      841.05      827.43     12.75 o 
  -2  -1   9      820.49      801.55      9.57 o 
  -1  -1   9      245.70      232.58      4.25 o 
   0  -1   9      192.48      186.04      2.42 o 
   1  -1   9       42.29       37.34      0.94 o 
   2  -1   9      618.15      606.20     10.77 o 
   3  -1   9      118.19      125.42      1.61 o 
   4  -1   9      289.10      288.23      2.74 o 
   5  -1   9       59.44       55.11      0.95 o 
   6  -1   9       11.73       12.52      0.99 o 
   7  -1   9       27.75       26.69      1.02 o 
   8  -1   9      205.41      201.36      2.99 o 
   9  -1   9        3.20        4.90      0.69 o 
  10  -1   9        2.28        2.29      0.80 o 
  -8   0   9        2.06        3.20      0.90 o 
  -7   0   9       63.23       62.08      1.99 o 
  -6   0   9        5.32        4.55      0.97 o 
  -5   0   9        1.66        1.62      0.77 o 
  -4   0   9       82.57       68.99      2.98 o 
  -3   0   9      941.66      911.37     13.93 o 
  -2   0   9     1795.03     1850.23     36.34 o 
  -1   0   9      408.51      461.89      5.06 o 
   0   0   9      381.27      382.83      4.28 o 
   1   0   9      430.66      430.87      4.75 o 
   2   0   9      224.63      211.58      3.13 o 
   3   0   9     1184.31     1177.66      9.20 o 
   4   0   9      105.60      100.39      1.24 o 
   5   0   9        0.91        1.07      0.53 o 
   6   0   9      551.67      541.60      5.98 o 
   7   0   9       68.56       64.41      1.43 o 
   8   0   9      135.41      129.42      2.21 o 
   9   0   9       40.41       40.52      1.30 o 
  10   0   9       62.06       66.14      1.68 o 
  -8   1   9       16.90       16.72      1.25 o 
  -7   1   9       65.85       66.66      2.50 o 
  -6   1   9      357.70      346.56      6.60 o 
  -5   1   9      351.15      337.28      7.52 o 
  -4   1   9       33.61       30.34      2.69 o 
  -3   1   9       65.14       60.54      1.92 o 
  -2   1   9      279.88      262.43     15.26 o 
  -1   1   9      170.75      172.21      2.73 o 
   0   1   9      480.12      524.49      5.59 o 
   1   1   9        9.53       10.31      1.02 o 
   2   1   9      744.68      759.96      6.82 o 
   3   1   9      272.30      268.45      2.43 o 
   4   1   9      191.49      191.40      2.49 o 
   5   1   9      380.26      348.88      4.55 o 
   6   1   9      741.54      700.79      7.40 o 
   7   1   9        1.06        1.19      0.47 o 
   8   1   9      179.70      163.51      2.52 o 
   9   1   9      572.08      569.81      6.53 o 
  10   1   9       33.33       35.25      1.26 o 
  11   1   9       48.22       54.03      1.59 o 
  -8   2   9       34.75       36.57      3.82 o 
  -7   2   9        8.26        9.37      1.24 o 
  -6   2   9      308.85      309.88      6.10 o 
  -5   2   9      301.73      286.61      5.58 o 
  -4   2   9      501.37      499.53      8.40 o 
  -3   2   9        5.46        7.67      2.99 o 
  -2   2   9        3.22        4.09      0.55 o 
  -1   2   9       85.00       76.18      2.53 o 
   0   2   9     1919.49     2036.09     17.25 o 
   1   2   9      723.46      749.24      6.65 o 
   2   2   9        6.50        5.80      0.38 o 
   3   2   9      557.12      572.09      5.92 o 
   4   2   9      845.90      824.72      8.32 o 
   5   2   9      425.60      401.40      4.49 o 
   6   2   9      826.09      843.53      8.68 o 
   7   2   9       83.05       78.59      1.54 o 
   8   2   9        4.85        4.33      0.58 o 
   9   2   9      186.41      186.23      2.82 o 
  10   2   9      422.00      421.44      5.61 o 
  11   2   9       53.65       49.48      1.51 o 
  -7   3   9       18.72       18.69      1.54 o 
  -6   3   9        1.75        1.68      0.85 o 
  -5   3   9      437.85      414.91      7.42 o 
  -4   3   9      998.99      943.16     14.58 o 
  -3   3   9      455.11      469.28      7.83 o 
  -2   3   9      294.93      261.82      3.87 o 
  -1   3   9     1148.75     1165.22     16.97 o 
   0   3   9      182.89      152.92      5.83 o 
   1   3   9      869.75      922.04      8.06 o 
   2   3   9      821.03      832.35      8.23 o 
   3   3   9      533.79      589.66      5.53 o 
   4   3   9       19.71       21.75      1.20 o 
   5   3   9       20.43       19.35      0.77 o 
   6   3   9      812.96      807.09      8.32 o 
   7   3   9      846.74      828.55      8.61 o 
   8   3   9        2.18        1.57      0.51 o 
   9   3   9        8.10        5.37      0.64 o 
  10   3   9      262.06      258.77      3.64 o 
  11   3   9      368.47      375.48      4.88 o 
  -7   4   9       67.55       71.04      2.66 o 
  -6   4   9      179.09      168.50      4.10 o 
  -5   4   9      211.66      202.48      5.66 o 
  -4   4   9      181.15      173.05      3.84 o 
  -3   4   9      115.05      114.07      2.24 o 
  -2   4   9      393.08      382.09     10.87 o 
  -1   4   9      197.93      193.63      3.04 o 
   0   4   9        1.82        6.90      1.29 o 
   1   4   9       65.53       53.14      5.49 o 
   2   4   9     2647.93     2738.08     23.45 o 
   3   4   9       60.39       71.39      1.11 o 
   4   4   9      499.21      511.02      5.27 o 
   5   4   9      147.82      147.47      1.87 o 
   6   4   9      209.59      227.06      5.14 o 
   7   4   9      754.66      775.61      8.12 o 
   8   4   9      462.58      444.98      5.15 o 
   9   4   9      156.14      138.61      2.30 o 
  10   4   9      101.07       85.50      1.82 o 
  11   4   9      179.05      189.54      3.48 o 
  -7   5   9      107.30      103.53      7.15 o 
  -6   5   9       89.03       89.91      6.54 o 
  -5   5   9        2.44        3.48      0.92 o 
  -4   5   9       88.49       82.52      2.51 o 
  -3   5   9        1.69        4.25      1.89 o 
  -2   5   9      583.14      580.40      7.65 o 
  -1   5   9       21.18       17.59      1.11 o 
   0   5   9      403.14      403.06      7.85 o 
   1   5   9      465.61      458.60      6.34 o 
   2   5   9      703.88      630.97     15.94 o 
   3   5   9      688.22      684.02     11.22 o 
   4   5   9      817.41      831.77      7.61 o 
   5   5   9      258.34      244.93      2.98 o 
   6   5   9      487.30      443.85      4.47 o 
   7   5   9       94.82       96.79      1.72 o 
   8   5   9      821.09      803.70      8.48 o 
   9   5   9       20.10       20.56      1.06 o 
  10   5   9        2.83        3.57      0.63 o 
  11   5   9      114.11      106.36      2.45 o 
  -6   6   9       57.91       58.56      2.41 o 
  -5   6   9       83.65       77.47      2.61 o 
  -4   6   9       14.80       15.15      1.22 o 
  -3   6   9        0.73        1.08      0.60 o 
  -2   6   9        1.69        1.65      0.59 o 
  -1   6   9      611.29      614.27      8.01 o 
   0   6   9      198.33      210.79      4.30 o 
   1   6   9      199.06      193.47      3.25 o 
   2   6   9      198.62      199.96      3.31 o 
   3   6   9     1006.84     1036.52     11.71 o 
   4   6   9      636.76      656.16      8.71 o 
   5   6   9      248.68      254.12      4.24 o 
   6   6   9       29.00       25.68      0.93 o 
   7   6   9      196.85      183.87      2.57 o 
   8   6   9       27.38       30.46      1.05 o 
   9   6   9        6.04        6.46      0.65 o 
  10   6   9       28.62       23.58      1.33 o 
  11   6   9       18.99       19.69      1.16 o 
  -6   7   9       77.49       87.87      3.00 o 
  -5   7   9       12.47       15.14      1.36 o 
  -4   7   9      121.67      118.01      2.60 o 
  -3   7   9      260.44      253.69      4.15 o 
  -2   7   9      335.98      314.75      4.76 o 
  -1   7   9      140.93      136.77      2.71 o 
   0   7   9      901.35      877.02     11.46 o 
   1   7   9       15.55       12.50      1.05 o 
   2   7   9      412.57      362.21      5.33 o 
   3   7   9      484.34      464.07      6.53 o 
   4   7   9      405.12      398.42      4.38 o 
   5   7   9     2008.20     1970.40     17.24 o 
   6   7   9     1722.28     1620.23     14.41 o 
   7   7   9       20.34       16.36      0.69 o 
   8   7   9       34.93       33.95      1.08 o 
   9   7   9      229.31      225.38      3.17 o 
  10   7   9      155.46      154.14      2.92 o 
  11   7   9      309.23      306.54      4.79 o 
  -5   8   9        2.44        2.67      1.05 o 
  -4   8   9      252.60      256.63      6.15 o 
  -3   8   9      164.91      168.27      3.19 o 
  -2   8   9        1.63        2.03      0.91 o 
  -1   8   9      178.72      183.00      3.37 o 
   0   8   9      666.56      655.71      8.96 o 
   1   8   9      804.88      796.07     10.55 o 
   2   8   9        1.67        3.09      0.63 o 
   3   8   9      104.94       90.47      2.07 o 
   4   8   9       18.74       15.96      0.95 o 
   5   8   9      679.18      699.03      6.65 o 
   6   8   9      893.41      913.09      8.51 o 
   7   8   9      126.09      118.61      1.80 o 
   8   8   9       10.36        8.45      0.62 o 
   9   8   9       38.46       35.53      1.60 o 
  10   8   9       98.05       98.05      2.26 o 
  11   8   9      186.80      188.76      3.46 o 
  -4   9   9      216.87      224.71      4.10 o 
  -3   9   9        2.88        4.36      1.10 o 
  -2   9   9      240.35      244.35      6.02 o 
  -1   9   9      570.39      565.83      8.05 o 
   0   9   9       11.69       12.26      1.21 o 
   1   9   9       10.32        8.48      1.69 o 
   2   9   9     1466.40     1415.15     21.81 o 
   3   9   9      241.56      237.62      3.99 o 
   4   9   9      130.20      143.55      2.83 o 
   5   9   9        5.72        5.44      0.51 o 
   6   9   9      214.56      194.79      2.46 o 
   7   9   9      142.44      143.65      2.60 o 
   8   9   9       40.02       40.24      1.11 o 
   9   9   9       35.91       36.91      1.37 o 
  10   9   9       26.93       32.74      1.42 o 
  11   9   9      460.27      481.40      6.71 o 
  -3  10   9      356.42      364.01     10.32 o 
  -2  10   9      254.95      263.16      5.76 o 
  -1  10   9       54.56       52.90      3.97 o 
   0  10   9       68.01       66.58      2.48 o 
   1  10   9       10.00       13.18      1.62 o 
   2  10   9      362.55      349.94      5.45 o 
   3  10   9      567.56      586.09      8.26 o 
   4  10   9      288.52      277.21      4.55 o 
   5  10   9        8.78       14.89      1.00 o 
   6  10   9       84.14       88.41      1.98 o 
   7  10   9      340.59      345.73      3.90 o 
   8  10   9      262.90      269.55      3.31 o 
   9  10   9       21.44       24.02      1.20 o 
  10  10   9       59.41       56.68      1.91 o 
  -2  11   9        3.19        1.91      1.02 o 
  -1  11   9        5.33        5.29      1.10 o 
   0  11   9      243.02      247.99      6.58 o 
   1  11   9       42.51       44.93      2.16 o 
   2  11   9       50.29       47.80      2.18 o 
   3  11   9      353.17      341.43      6.86 o 
   4  11   9      373.17      343.00      6.88 o 
   5  11   9      177.23      181.82      6.30 o 
   6  11   9       12.01        9.34      1.24 o 
   7  11   9       44.08       45.52      1.35 o 
   8  11   9       19.05       18.89      1.14 o 
   9  11   9      278.07      271.67      4.33 o 
  -1  12   9       33.64       34.92      2.91 o 
   0  12   9       72.41       74.05      2.81 o 
   1  12   9       89.00       88.07      3.07 o 
   2  12   9        3.93        3.46      1.07 o 
   3  12   9       40.18       43.44      3.22 o 
   4  12   9      253.56      237.68      5.43 o 
   5  12   9      262.15      253.35      5.71 o 
   6  12   9       13.22       12.68      1.76 o 
   7  12   9      343.07      357.29      7.30 o 
   8  12   9      158.34      152.80      2.97 o 
   2  13   9      125.94      126.21      3.88 o 
   3  13   9        2.39        3.75      1.12 o 
   4  13   9        0.80        3.33      1.72 o 
   5  13   9      118.92      123.70      5.22 o 
   6  13   9       99.06       91.89      3.22 o 
  -3  -7  10        3.30        4.13      0.69 o 
  -2  -7  10       63.96       71.36      2.08 o 
  -1  -7  10       21.26       21.34      1.17 o 
   0  -7  10       55.73       53.07      1.70 o 
   1  -7  10        3.22        4.45      0.80 o 
   2  -7  10      198.21      212.04      3.61 o 
  -5  -6  10      303.24      299.69      9.13 o 
  -4  -6  10        2.26        2.16      0.77 o 
  -3  -6  10       15.47       18.77      1.63 o 
  -2  -6  10        1.01        0.48      0.58 o 
  -1  -6  10      162.55      164.54      2.94 o 
   0  -6  10      442.86      436.44      5.80 o 
   1  -6  10      221.46      213.73      3.48 o 
   2  -6  10        1.80        2.76      0.82 o 
   3  -6  10       41.28       45.34      1.40 o 
   4  -6  10       52.74       53.88      1.51 o 
  -6  -5  10      159.82      170.49      6.29 o 
  -5  -5  10      113.20      111.09      3.30 o 
  -4  -5  10      195.55      176.50      4.23 o 
  -3  -5  10       13.66       14.66      1.01 o 
  -2  -5  10       21.88       24.80      1.27 o 
  -1  -5  10        1.63        1.82      0.53 o 
   0  -5  10      229.74      228.81      3.50 o 
   1  -5  10      278.51      262.64      3.86 o 
   2  -5  10      454.35      457.08      5.29 o 
   3  -5  10       32.17       37.09      1.19 o 
   4  -5  10       62.65       59.85      1.53 o 
   5  -5  10       34.78       35.86      1.10 o 
   6  -5  10      342.23      373.16      4.21 o 
  -6  -4  10        2.37        3.64      1.83 o 
  -5  -4  10       16.27       15.40      1.37 o 
  -4  -4  10      159.28      157.42      3.87 o 
  -3  -4  10      194.56      194.44      3.36 o 
  -2  -4  10      244.40      221.61      3.62 o 
  -1  -4  10      205.76      195.80      4.17 o 
   0  -4  10       52.34       59.30      1.51 o 
   1  -4  10      352.57      374.11      5.32 o 
   2  -4  10      202.51      199.76      2.78 o 
   3  -4  10        7.04        5.90      0.64 o 
   4  -4  10        2.90        2.76      0.58 o 
   5  -4  10       40.14       38.11      1.07 o 
   6  -4  10      281.39      289.93      3.40 o 
   7  -4  10      703.94      733.06      9.99 o 
  -7  -3  10       50.56       50.54      2.36 o 
  -6  -3  10       18.35       15.72      1.38 o 
  -5  -3  10        0.70        1.17      0.85 o 
  -4  -3  10       66.31       78.03      2.60 o 
  -3  -3  10      344.36      321.30      6.08 o 
  -2  -3  10      720.29      717.13      8.99 o 
  -1  -3  10      800.96      777.57      9.62 o 
   0  -3  10       37.23       42.12      1.33 o 
   1  -3  10       66.21       68.26      1.47 o 
   2  -3  10        4.16        3.46      0.52 o 
   3  -3  10      300.23      299.72      3.65 o 
   4  -3  10        6.91       10.32      0.79 o 
   5  -3  10        5.67        5.46      0.56 o 
   6  -3  10       21.23       22.12      1.53 o 
   7  -3  10      195.70      197.66      3.53 o 
   8  -3  10       51.97       49.61      1.80 o 
  -7  -2  10        1.33        1.71      0.81 o 
  -6  -2  10      173.96      169.97      3.40 o 
  -5  -2  10      253.93      253.50      4.31 o 
  -4  -2  10       12.04       15.27      0.99 o 
  -3  -2  10       16.77       19.98      1.08 o 
  -2  -2  10       36.89       37.20      1.24 o 
  -1  -2  10      379.67      370.07      5.04 o 
   0  -2  10      258.30      242.68      3.60 o 
   1  -2  10       13.21       13.05      1.04 o 
   2  -2  10        1.09        1.88      0.60 o 
   3  -2  10      207.81      214.52      3.33 o 
   4  -2  10     1402.91     1442.15     12.25 o 
   5  -2  10       21.01       20.22      0.76 o 
   6  -2  10        0.49        0.94      0.59 o 
   7  -2  10       15.58       16.05      1.04 o 
   8  -2  10       63.59       65.50      3.45 o 
   9  -2  10       26.90       32.92      1.48 o 
  -7  -1  10       26.22       25.32      1.44 o 
  -6  -1  10       12.25       13.27      1.05 o 
  -5  -1  10       30.67       33.18      1.41 o 
  -4  -1  10       11.32        8.05      0.97 o 
  -3  -1  10       35.34       38.40      1.66 o 
  -2  -1  10        6.96        7.20      1.08 o 
  -1  -1  10      304.93      292.84      8.56 o 
   0  -1  10     1650.67     1557.30     54.06 o 
   1  -1  10      150.04      119.03      2.76 o 
   2  -1  10       41.43       35.35      0.82 o 
   3  -1  10       30.79       25.88      0.82 o 
   4  -1  10      843.11      804.89     13.45 o 
   5  -1  10      423.43      418.71      5.71 o 
   6  -1  10       32.22       35.53      1.11 o 
   7  -1  10        8.28        8.35      0.81 o 
   8  -1  10       54.83       51.21      1.66 o 
   9  -1  10        0.82        1.07      0.71 o 
  -7   0  10       52.63       53.30      1.94 o 
  -6   0  10        5.26        8.80      3.46 o 
  -5   0  10       15.52       13.00      1.16 o 
  -4   0  10      122.42      119.67      3.07 o 
  -3   0  10      470.13      481.75      8.10 o 
  -2   0  10        2.18        1.70      0.80 o 
  -1   0  10      106.44       94.68      2.38 o 
   0   0  10      175.23      191.41      5.80 o 
   1   0  10      753.71      756.39      7.94 o 
   2   0  10        7.32        7.31      0.61 o 
   3   0  10       52.97       53.77      0.95 o 
   4   0  10      305.89      292.62      3.56 o 
   5   0  10     1498.62     1498.71     14.81 o 
   6   0  10      347.97      330.10      4.07 o 
   7   0  10        1.07        1.04      0.50 o 
   8   0  10        3.85        6.19      0.67 o 
   9   0  10      230.80      225.06      3.34 o 
  10   0  10       61.76       58.94      1.64 o 
  -7   1  10      187.78      188.68      6.65 o 
  -6   1  10      124.97      116.47      3.29 o 
  -5   1  10       52.10       43.91      1.91 o 
  -4   1  10      302.75      311.79      5.84 o 
  -3   1  10      135.10      126.57      3.04 o 
  -2   1  10     1087.73     1044.54     15.71 o 
  -1   1  10       50.95       38.11      1.44 o 
   0   1  10       10.21        9.12      0.65 o 
   1   1  10      677.09      607.89     30.44 o 
   2   1  10      924.72      946.48     18.44 o 
   3   1  10      208.95      193.16      3.65 o 
   4   1  10      172.24      168.99      2.34 o 
   5   1  10      237.68      221.57      2.90 o 
   6   1  10      565.14      534.83      5.93 o 
   7   1  10      246.40      240.39      3.25 o 
   8   1  10      667.31      641.88      7.14 o 
   9   1  10       14.46       11.78      0.83 o 
  10   1  10        1.42        1.93      0.66 o 
  -7   2  10      158.01      155.22      4.09 o 
  -6   2  10        3.34        2.17      2.03 o 
  -5   2  10        1.95        1.08      0.81 o 
  -4   2  10      133.96      136.48      3.41 o 
  -3   2  10      844.17      843.67     14.99 o 
  -2   2  10     1143.36     1169.48     36.75 o 
  -1   2  10      309.72      341.73      5.00 o 
   0   2  10       68.02       73.93      4.01 o 
   1   2  10      344.86      340.19      3.33 o 
   2   2  10     1869.77     1873.32     20.07 o 
   3   2  10     1906.29     1970.19     18.83 o 
   4   2  10      494.67      465.36     14.02 o 
   5   2  10       77.83       64.17      1.31 o 
   6   2  10       23.05       20.19      0.85 o 
   7   2  10       93.62       87.53      1.68 o 
   8   2  10       75.60       70.13      1.76 o 
   9   2  10       13.59       12.44      0.82 o 
  10   2  10      223.36      217.87      4.19 o 
  11   2  10      166.75      168.90      3.59 o 
  -7   3  10        1.32        3.14      1.05 o 
  -6   3  10      278.53      276.85      5.77 o 
  -5   3  10       53.47       57.28      3.34 o 
  -4   3  10      216.65      210.35      4.45 o 
  -3   3  10      337.09      315.90     11.54 o 
  -2   3  10      151.06      162.40      4.24 o 
  -1   3  10      127.70      134.00      2.39 o 
   0   3  10      103.92      115.15      3.13 o 
   1   3  10      104.92      104.30      9.08 o 
   2   3  10       85.01       74.82      2.13 o 
   3   3  10     1867.91     1918.45     18.34 o 
   4   3  10     1058.33     1111.90     11.00 o 
   5   3  10      137.91      127.71      1.94 o 
   6   3  10        1.09        3.66      0.50 o 
   7   3  10        8.43        9.42      0.66 o 
   8   3  10       15.39       18.74      0.98 o 
   9   3  10      387.80      388.04      4.79 o 
  10   3  10       12.41       11.83      0.84 o 
  11   3  10        4.84        3.84      0.74 o 
  -7   4  10       13.89       18.61      2.03 o 
  -6   4  10       96.52       93.71      3.01 o 
  -5   4  10      578.58      577.92     12.80 o 
  -4   4  10       48.13       42.03      2.39 o 
  -3   4  10       83.88       74.65      2.28 o 
  -2   4  10      160.53      148.76      3.32 o 
  -1   4  10      136.54      145.23      4.88 o 
   0   4  10      660.80      639.01     22.11 o 
   1   4  10        3.46        5.44      0.76 o 
   2   4  10      367.12      383.89      9.56 o 
   3   4  10      105.46       93.57      1.34 o 
   4   4  10     2334.67     2324.79     20.17 o 
   5   4  10      172.72      165.97      2.91 o 
   6   4  10       10.53       11.76      0.73 o 
   7   4  10       40.44       41.28      1.13 o 
   8   4  10      187.12      187.33      2.75 o 
   9   4  10      374.22      386.95      4.77 o 
  10   4  10      340.58      325.66      4.67 o 
  11   4  10        7.50       10.32      0.87 o 
  -6   5  10        4.85        5.66      1.15 o 
  -5   5  10      128.41      116.89      3.26 o 
  -4   5  10      319.06      312.98      6.00 o 
  -3   5  10      118.35      104.27      2.77 o 
  -2   5  10       31.73       25.36      1.13 o 
  -1   5  10      117.51      105.35      2.11 o 
   0   5  10      667.62      661.88     10.75 o 
   1   5  10       56.72       61.61      2.46 o 
   2   5  10     1453.01     1471.16     18.26 o 
   3   5  10       76.33       63.10      1.06 o 
   4   5  10      408.13      396.32      4.75 o 
   5   5  10      160.25      158.29      3.92 o 
   6   5  10       48.90       47.83      1.31 o 
   7   5  10       44.30       41.05      1.13 o 
   8   5  10        6.02        6.47      0.64 o 
   9   5  10      283.24      265.93      4.05 o 
  10   5  10       86.03       84.81      2.13 o 
  11   5  10       59.19       61.19      2.62 o 
  -6   6  10       11.51       10.52      1.31 o 
  -5   6  10        6.41        6.51      1.11 o 
  -4   6  10       36.39       35.70      1.80 o 
  -3   6  10      235.03      234.33      4.88 o 
  -2   6  10      460.43      446.78      6.26 o 
  -1   6  10        7.55        8.62      0.99 o 
   0   6  10        2.88        2.68      0.64 o 
   1   6  10      976.39      972.39     12.53 o 
   2   6  10      838.50      828.74     10.83 o 
   3   6  10      147.57      124.75      2.45 o 
   4   6  10      802.86      782.94      7.91 o 
   5   6  10      254.10      249.22      4.09 o 
   6   6  10     1153.69     1139.25     10.38 o 
   7   6  10      139.23      132.60      2.10 o 
   8   6  10      365.73      332.80      4.15 o 
   9   6  10       56.47       62.91      1.52 o 
  10   6  10       14.06       13.30      0.86 o 
  11   6  10       83.84       83.98      2.19 o 
  -5   7  10       15.62       15.36      1.42 o 
  -4   7  10        1.56        1.55      1.32 o 
  -3   7  10      560.03      547.07      7.61 o 
  -2   7  10      469.00      468.41      8.33 o 
  -1   7  10       43.79       45.95      1.91 o 
   0   7  10       22.08       22.96      1.18 o 
   1   7  10      928.20      917.14     11.97 o 
   2   7  10       77.59       67.33      2.04 o 
   3   7  10      131.54      132.22      2.61 o 
   4   7  10      135.77      126.37      2.53 o 
   5   7  10        3.92        5.63      0.48 o 
   6   7  10      208.09      209.44      2.55 o 
   7   7  10     1315.41     1315.45     11.98 o 
   8   7  10      342.71      319.02      4.02 o 
   9   7  10       34.48       34.38      1.17 o 
  10   7  10        0.57        1.11      0.60 o 
  11   7  10        8.25        8.19      0.94 o 
  -5   8  10       47.91       46.67      2.23 o 
  -4   8  10        0.64        0.94      0.89 o 
  -3   8  10       63.67       56.58      2.31 o 
  -2   8  10      115.61      127.76      3.44 o 
  -1   8  10      304.80      306.93      6.53 o 
   0   8  10      170.44      169.15      3.23 o 
   1   8  10      215.85      201.10      3.57 o 
   2   8  10      656.04      618.79      8.89 o 
   3   8  10      589.43      568.30      7.92 o 
   4   8  10      550.34      528.06      7.45 o 
   5   8  10      172.93      182.56      3.84 o 
   6   8  10       41.09       48.94      1.10 o 
   7   8  10      129.85      132.04      1.95 o 
   8   8  10      216.20      210.60      2.99 o 
   9   8  10      255.32      253.59      3.51 o 
  10   8  10       19.34       15.29      1.06 o 
  11   8  10       33.05       33.94      1.52 o 
  -4   9  10       82.96       90.38      2.98 o 
  -3   9  10       40.02       46.60      2.21 o 
  -2   9  10      113.94      111.37      3.23 o 
  -1   9  10      123.45      115.45      2.65 o 
   0   9  10      181.91      169.19      3.36 o 
   1   9  10        0.88        1.80      0.67 o 
   2   9  10       12.83       11.97      1.22 o 
   3   9  10       56.30       50.86      1.63 o 
   4   9  10      604.42      567.12      8.00 o 
   5   9  10      385.61      365.46      5.61 o 
   6   9  10      140.49      128.23      1.89 o 
   7   9  10       28.00       33.47      1.01 o 
   8   9  10       93.57       88.93      1.64 o 
   9   9  10      368.12      378.20      4.72 o 
  10   9  10      338.91      344.39      5.11 o 
  -3  10  10      125.92      130.25      5.27 o 
  -2  10  10       92.67      101.27      4.61 o 
  -1  10  10      219.14      205.81      4.89 o 
   0  10  10      264.64      245.58      5.46 o 
   1  10  10       11.60       11.41      1.00 o 
   2  10  10        7.93        6.79      0.84 o 
   3  10  10       15.73       14.59      1.03 o 
   4  10  10       23.90       25.71      1.29 o 
   5  10  10       47.58       47.35      1.96 o 
   6  10  10      423.63      409.19      6.25 o 
   7  10  10      135.45      120.32      1.91 o 
   8  10  10       53.59       50.67      1.26 o 
   9  10  10        7.44        8.11      0.90 o 
  10  10  10      279.12      272.21      4.36 o 
  -2  11  10       33.30       36.37      2.96 o 
  -1  11  10       68.43       72.07      2.76 o 
   0  11  10      110.16      105.39      5.58 o 
   1  11  10       24.18       25.09      1.73 o 
   2  11  10      163.19      160.72      5.41 o 
   3  11  10       40.17       40.80      2.08 o 
   4  11  10       33.42       30.01      1.83 o 
   5  11  10      304.25      305.92      6.39 o 
   6  11  10       99.20       94.47      3.98 o 
   7  11  10      479.98      484.98      9.07 o 
   8  11  10       39.07       37.14      1.26 o 
   9  11  10      245.66      265.91      4.24 o 
   0  12  10        1.61        1.77      0.99 o 
   1  12  10        8.86        7.65      1.29 o 
   2  12  10       91.62       91.42      3.14 o 
   3  12  10      139.44      127.36      3.76 o 
   4  12  10       92.42       81.31      3.79 o 
   5  12  10       49.06       53.92      2.46 o 
   6  12  10       75.27       84.05      3.58 o 
   7  12  10       61.71       69.76      2.76 o 
   8  12  10      338.37      348.85     10.53 o 
   3  13  10      202.82      215.70      5.35 o 
   4  13  10      208.68      217.53      5.34 o 
   5  13  10      215.22      210.56      5.27 o 
   6  13  10       40.06       41.50      2.29 o 
  -3  -6  11       81.86       84.17      2.30 o 
  -2  -6  11      179.76      184.15      4.14 o 
  -1  -6  11        1.30        1.52      0.68 o 
   0  -6  11       35.28       37.79      1.46 o 
   1  -6  11       74.34       77.36      2.00 o 
   2  -6  11      220.38      234.00      3.80 o 
   3  -6  11      202.17      207.00      3.17 o 
  -4  -5  11       21.59       22.46      1.65 o 
  -3  -5  11        5.42        6.52      1.38 o 
  -2  -5  11      457.92      478.47      6.72 o 
  -1  -5  11       12.75       13.38      0.94 o 
   0  -5  11       12.75       10.26      1.17 o 
   1  -5  11       13.83       13.20      0.91 o 
   2  -5  11      463.34      485.73      6.29 o 
   3  -5  11      442.79      464.92      5.49 o 
   4  -5  11       84.34       84.30      2.12 o 
   5  -5  11        0.81        1.71      0.59 o 
  -5  -4  11      158.47      152.91      4.01 o 
  -4  -4  11       50.28       50.91      2.19 o 
  -3  -4  11      251.09      252.97      5.32 o 
  -2  -4  11      118.35      113.16      2.44 o 
  -1  -4  11      573.85      569.43      7.56 o 
   0  -4  11      420.41      426.08      5.53 o 
   1  -4  11      197.06      178.67      2.95 o 
   2  -4  11       11.80       12.78      0.77 o 
   3  -4  11       70.97       78.00      1.66 o 
   4  -4  11      128.86      128.63      2.53 o 
   5  -4  11       40.20       40.24      1.29 o 
   6  -4  11      191.06      213.11      3.81 o 
  -6  -3  11      189.56      179.27      5.85 o 
  -5  -3  11       28.95       26.22      2.15 o 
  -4  -3  11      426.59      423.97      7.81 o 
  -3  -3  11        3.97        4.45      0.94 o 
  -2  -3  11        6.70        7.02      1.03 o 
  -1  -3  11      100.81       97.62      2.12 o 
   0  -3  11      177.25      185.50      3.32 o 
   1  -3  11      324.24      313.98      4.26 o 
   2  -3  11      108.01       98.00      1.76 o 
   3  -3  11        2.92        4.66      0.58 o 
   4  -3  11        2.39        3.07      0.50 o 
   5  -3  11      357.47      382.36      5.49 o 
   6  -3  11        5.70        5.14      0.82 o 
   7  -3  11      111.04      116.37      4.35 o 
  -6  -2  11       71.11       69.78      2.66 o 
  -5  -2  11      160.13      154.96      4.90 o 
  -4  -2  11      193.33      201.07      4.55 o 
  -3  -2  11       29.98       25.54      2.58 o 
  -2  -2  11       53.65       55.23      2.00 o 
  -1  -2  11        6.00        6.18      0.67 o 
   0  -2  11        5.04        4.40      0.64 o 
   1  -2  11      253.39      260.24      3.22 o 
   2  -2  11      739.21      771.36      7.87 o 
   3  -2  11       58.13       63.23      1.35 o 
   4  -2  11        3.92        3.58      0.48 o 
   5  -2  11       19.60       21.50      1.11 o 
   6  -2  11      551.44      535.93      7.08 o 
   7  -2  11      137.32      136.69      2.79 o 
   8  -2  11       91.99       92.16      2.33 o 
  -6  -1  11       91.43       93.46      2.47 o 
  -5  -1  11        5.62        6.08      0.84 o 
  -4  -1  11       32.68       30.82      1.38 o 
  -3  -1  11      455.75      451.09      7.80 o 
  -2  -1  11      226.15      220.46      4.43 o 
  -1  -1  11       49.36       57.06      1.89 o 
   0  -1  11      224.13      221.01      3.35 o 
   1  -1  11      232.52      231.96      3.03 o 
   2  -1  11      152.27      151.62      1.93 o 
   3  -1  11       23.43       21.84      0.73 o 
   4  -1  11       15.54       15.89      0.90 o 
   5  -1  11       30.90       26.66      1.16 o 
   6  -1  11        1.51        2.28      0.69 o 
   7  -1  11      256.92      264.36      4.16 o 
   8  -1  11        3.33        4.30      0.79 o 
   9  -1  11       42.74       41.80      1.95 o 
  -7   0  11      171.30      182.54      3.78 o 
  -6   0  11       51.12       53.93      1.92 o 
  -5   0  11       63.06       65.42      3.94 o 
  -4   0  11        2.26        1.77      0.85 o 
  -3   0  11        3.63        6.45      1.07 o 
  -2   0  11      325.52      343.19      6.14 o 
  -1   0  11      363.71      371.42      6.41 o 
   0   0  11      612.72      579.25      9.12 o 
   1   0  11       60.51       57.33      1.23 o 
   2   0  11       14.28       11.26      0.73 o 
   3   0  11      373.94      378.52      4.37 o 
   4   0  11      432.23      418.82      4.82 o 
   5   0  11        8.79        8.62      0.65 o 
   6   0  11       38.20       35.20      1.16 o 
   7   0  11      501.78      505.55      5.90 o 
   8   0  11      491.88      490.02      5.85 o 
   9   0  11        1.04        2.04      0.63 o 
  -7   1  11       28.96       26.75      1.91 o 
  -6   1  11      687.35      700.24     11.82 o 
  -5   1  11       94.52       92.79      4.05 o 
  -4   1  11       29.65       28.48      1.75 o 
  -3   1  11        3.07        2.46      1.08 o 
  -2   1  11      285.05      315.62      5.74 o 
  -1   1  11     1062.10     1023.90     15.44 o 
   0   1  11      196.62      190.27      3.69 o 
   1   1  11       20.98       13.24      0.55 o 
   2   1  11       23.45       21.15      0.79 o 
   3   1  11     1281.30     1248.37     12.34 o 
   4   1  11      540.92      539.78      6.28 o 
   5   1  11      691.77      697.60      8.52 o 
   6   1  11      571.31      569.58      6.34 o 
   7   1  11        4.52        6.22      0.83 o 
   8   1  11       21.78       21.20      0.98 o 
   9   1  11      110.40      102.09      2.07 o 
  10   1  11       95.47       97.35      2.10 o 
  -7   2  11        3.37        4.50      1.59 o 
  -6   2  11       18.04       18.04      2.77 o 
  -5   2  11      169.38      159.46      3.90 o 
  -4   2  11      266.96      267.49      5.34 o 
  -3   2  11      158.56      183.96      4.01 o 
  -2   2  11      550.00      508.44      8.42 o 
  -1   2  11      239.52      216.84      3.42 o 
   0   2  11       68.60       78.84      2.83 o 
   1   2  11       62.10       62.54      1.94 o 
   2   2  11      765.18      760.63      7.72 o 
   3   2  11        8.20       10.62      0.57 o 
   4   2  11      251.95      256.74      3.19 o 
   5   2  11      976.62     1007.89     10.23 o 
   6   2  11     1264.39     1248.85     12.57 o 
   7   2  11      337.51      322.99      4.06 o 
   8   2  11      135.54      129.71      2.25 o 
   9   2  11      298.44      292.70      4.11 o 
  10   2  11      187.67      192.74      3.09 o 
  -6   3  11       11.12        9.89      1.29 o 
  -5   3  11      103.55       96.17      3.78 o 
  -4   3  11      768.65      778.95     12.57 o 
  -3   3  11      269.74      274.51      5.78 o 
  -2   3  11      115.10      109.53      2.77 o 
  -1   3  11       77.00       71.36      2.18 o 
   0   3  11        1.67        2.89      0.69 o 
   1   3  11      346.48      327.29      5.92 o 
   2   3  11       40.16       47.49      1.98 o 
   3   3  11      125.29      115.74      1.75 o 
   4   3  11       44.12       40.24      1.15 o 
   5   3  11      802.47      760.46      7.92 o 
   6   3  11      362.37      353.69      4.22 o 
   7   3  11      475.56      471.67      5.43 o 
   8   3  11        4.56        5.71      0.74 o 
   9   3  11       30.89       30.14      1.15 o 
  10   3  11      167.52      175.75      2.89 o 
  -6   4  11        3.57        4.03      1.12 o 
  -5   4  11        1.79        1.63      0.91 o 
  -4   4  11        4.57        6.59      1.07 o 
  -3   4  11      494.72      488.12     12.04 o 
  -2   4  11        2.23        2.20      0.72 o 
  -1   4  11      160.05      172.92      3.77 o 
   0   4  11       71.52       65.57      2.04 o 
   1   4  11      182.74      174.49      3.72 o 
   2   4  11      340.20      320.35      5.88 o 
   3   4  11      539.97      551.09      5.78 o 
   4   4  11       37.73       35.38      1.71 o 
   5   4  11      190.04      177.61      2.46 o 
   6   4  11       20.44       19.32      0.98 o 
   7   4  11      365.16      367.60      4.44 o 
   8   4  11      225.66      212.99      3.05 o 
   9   4  11        0.56        0.71      0.56 o 
  10   4  11       39.01       41.52      1.36 o 
  11   4  11      109.29      103.66      2.20 o 
  -6   5  11       60.90       63.53      3.57 o 
  -5   5  11        6.32        6.55      1.13 o 
  -4   5  11       29.76       26.31      2.70 o 
  -3   5  11        1.17        3.98      1.89 o 
  -2   5  11      111.37      116.71      2.39 o 
  -1   5  11        9.84        6.20      0.95 o 
   0   5  11      483.97      512.89     12.23 o 
   1   5  11      215.67      190.34      4.02 o 
   2   5  11      491.15      492.37      8.41 o 
   3   5  11      952.07      936.25     12.12 o 
   4   5  11      742.12      777.26      7.45 o 
   5   5  11       99.98       92.79      1.47 o 
   6   5  11      530.12      520.08      5.74 o 
   7   5  11       84.09       89.98      1.72 o 
   8   5  11      323.37      318.14      4.06 o 
   9   5  11      114.63      100.29      2.23 o 
  10   5  11       60.66       65.70      1.91 o 
  11   5  11        5.04        5.81      0.79 o 
  -5   6  11      189.96      187.94      4.54 o 
  -4   6  11      214.29      215.70      4.78 o 
  -3   6  11        1.31        2.27      0.85 o 
  -2   6  11      158.73      154.68      4.26 o 
  -1   6  11      131.14      142.17      3.45 o 
   0   6  11      282.83      279.31      5.47 o 
   1   6  11      122.73      115.73      2.45 o 
   2   6  11      108.05      104.90      2.29 o 
   3   6  11      351.00      341.79      7.58 o 
   4   6  11     1381.77     1364.43     18.05 o 
   5   6  11      262.99      256.88      3.44 o 
   6   6  11       21.28       18.05      0.75 o 
   7   6  11       18.91       18.72      0.87 o 
   8   6  11      514.57      497.33      5.75 o 
   9   6  11      290.04      277.04      3.76 o 
  10   6  11      437.86      418.10      5.23 o 
  11   6  11       51.05       46.05      1.67 o 
  -5   7  11      192.39      194.94      4.68 o 
  -4   7  11      187.59      195.99      6.67 o 
  -3   7  11      175.94      170.51      6.02 o 
  -2   7  11       20.24       17.67      1.86 o 
  -1   7  11      604.18      599.34     10.26 o 
   0   7  11       22.52       28.48      2.23 o 
   1   7  11      313.91      314.34      4.96 o 
   2   7  11       33.48       30.74      1.28 o 
   3   7  11      504.55      474.76      6.82 o 
   4   7  11       16.33       16.17      0.97 o 
   5   7  11      791.32      777.20     10.40 o 
   6   7  11      384.22      358.22      3.86 o 
   7   7  11        0.75        0.82      0.51 o 
   8   7  11      109.85      114.98      2.48 o 
   9   7  11      788.95      781.36      8.50 o 
  10   7  11      179.89      181.58      2.93 o 
  11   7  11       48.54       54.36      1.84 o 
  -4   8  11      135.99      137.95      5.44 o 
  -3   8  11      182.84      202.89      5.25 o 
  -2   8  11      229.69      237.30      5.18 o 
  -1   8  11      118.65      108.70      3.14 o 
   0   8  11      336.61      322.52      5.20 o 
   1   8  11      997.90      945.15     15.37 o 
   2   8  11     1073.54     1044.70     13.63 o 
   3   8  11       48.41       40.28      1.47 o 
   4   8  11       89.50       88.73      2.17 o 
   5   8  11       61.82       56.50      1.71 o 
   6   8  11      518.77      517.06      5.24 o 
   7   8  11       70.17       75.79      1.88 o 
   8   8  11        8.21        7.55      1.07 o 
   9   8  11        5.59        6.12      0.73 o 
  10   8  11       75.96       80.78      1.87 o 
  -3   9  11      384.07      416.50      8.03 o 
  -2   9  11      170.96      169.88      4.24 o 
  -1   9  11       27.05       28.65      1.83 o 
   0   9  11       19.86       25.47      1.41 o 
   1   9  11      265.65      245.41      4.31 o 
   2   9  11      356.55      335.38      5.34 o 
   3   9  11       37.02       38.32      1.47 o 
   4   9  11        3.77        5.90      0.80 o 
   5   9  11       11.34        8.49      0.86 o 
   6   9  11      131.35      124.24      2.71 o 
   7   9  11      333.51      328.81      3.75 o 
   8   9  11       65.59       62.17      1.53 o 
   9   9  11       19.34       18.41      0.96 o 
  10   9  11      199.92      202.38      3.57 o 
  -2  10  11       46.03       49.59      3.33 o 
  -1  10  11      317.26      315.89      5.38 o 
   0  10  11        3.46        4.20      0.90 o 
   1  10  11        5.64        5.84      0.90 o 
   2  10  11      231.30      210.94      4.89 o 
   3  10  11       67.07       63.49      1.93 o 
   4  10  11        7.04        8.60      0.90 o 
   5  10  11      129.97      133.87      2.92 o 
   6  10  11       22.81       25.80      1.37 o 
   7  10  11      149.62      147.22      3.12 o 
   8  10  11      525.28      513.20      5.45 o 
   9  10  11      110.12      109.62      2.15 o 
  10  10  11      426.90      444.42      6.24 o 
  -1  11  11       87.20       87.70      3.15 o 
   0  11  11      366.99      373.91      7.63 o 
   1  11  11        4.29        4.14      1.10 o 
   2  11  11       96.90       98.94      3.17 o 
   3  11  11       84.90       71.94      2.73 o 
   4  11  11      413.88      412.54      8.07 o 
   5  11  11        5.47        7.08      0.90 o 
   6  11  11        0.63        1.11      0.75 o 
   7  11  11      210.24      200.90      3.88 o 
   8  11  11      211.62      222.30      4.19 o 
   9  11  11       22.57       27.08      1.30 o 
   1  12  11       59.25       60.81      2.63 o 
   2  12  11        9.01        9.43      1.30 o 
   3  12  11       34.35       30.30      2.10 o 
   4  12  11       13.11       12.08      1.42 o 
   5  12  11       48.89       47.54      2.33 o 
   6  12  11       64.24       61.28      2.66 o 
   7  12  11       62.34       57.35      2.57 o 
   8  12  11        0.60        1.28      1.06 o 
  -2  -5  12       13.36       15.89      2.07 o 
  -1  -5  12        0.59        0.74      0.68 o 
   0  -5  12       55.82       62.12      1.86 o 
   1  -5  12      387.86      405.64      5.55 o 
   2  -5  12       32.65       32.64      1.33 o 
   3  -5  12       15.91       16.17      1.09 o 
  -4  -4  12      329.23      331.78      9.69 o 
  -3  -4  12      187.82      173.25      4.86 o 
  -2  -4  12      194.51      191.39      5.26 o 
  -1  -4  12      399.85      405.84      6.98 o 
   0  -4  12        1.33        1.03      0.65 o 
   1  -4  12        6.22        8.62      0.86 o 
   2  -4  12      127.62      132.56      2.52 o 
   3  -4  12       96.75      105.94      2.00 o 
   4  -4  12       17.20       17.55      1.15 o 
   5  -4  12       31.66       36.96      1.60 o 
  -5  -3  12      138.17      129.29      4.41 o 
  -4  -3  12        9.57       14.68      1.40 o 
  -3  -3  12       81.31       84.84      2.86 o 
  -2  -3  12      219.92      230.67      4.93 o 
  -1  -3  12        3.44        4.02      0.93 o 
   0  -3  12       49.41       50.42      2.64 o 
   1  -3  12       31.52       35.30      1.23 o 
   2  -3  12      368.21      379.80      4.51 o 
   3  -3  12      718.09      767.28      8.07 o 
   4  -3  12       50.91       48.39      1.65 o 
   5  -3  12      172.31      184.24      3.46 o 
   6  -3  12       15.11       13.44      1.10 o 
  -5  -2  12        1.79        2.69      1.02 o 
  -4  -2  12        0.70        2.23      0.90 o 
  -3  -2  12       28.92       29.22      1.67 o 
  -2  -2  12       29.81       26.55      1.57 o 
  -1  -2  12        7.74        4.69      0.91 o 
   0  -2  12       76.17       86.57      1.96 o 
   1  -2  12       61.02       68.57      1.61 o 
   2  -2  12       85.48       79.82      1.54 o 
   3  -2  12      232.75      236.38      3.56 o 
   4  -2  12      288.13      303.14      4.52 o 
   5  -2  12       19.77       20.74      1.14 o 
   6  -2  12       21.18       18.09      1.13 o 
   7  -2  12       12.66       13.31      1.07 o 
  -5  -1  12      136.38      147.72      3.17 o 
  -4  -1  12      151.10      164.52      3.28 o 
  -3  -1  12       20.14       19.99      1.35 o 
  -2  -1  12       33.94       38.89      1.71 o 
  -1  -1  12      248.28      260.84      6.91 o 
   0  -1  12      451.75      453.85     10.53 o 
   1  -1  12      103.33       98.08      3.56 o 
   2  -1  12       79.52       83.48      1.86 o 
   3  -1  12       21.18       20.25      1.03 o 
   4  -1  12       69.31       71.21      1.78 o 
   5  -1  12      333.07      339.85      4.88 o 
   6  -1  12        1.04        0.66      0.64 o 
   7  -1  12       53.06       51.37      1.70 o 
   8  -1  12      204.13      219.61      3.85 o 
  -6   0  12       34.57       30.45      1.59 o 
  -5   0  12      131.24      142.00      3.71 o 
  -4   0  12      159.58      160.08      3.90 o 
  -3   0  12       80.73       85.45      2.60 o 
  -2   0  12        3.38        2.05      0.96 o 
  -1   0  12       21.20       19.71      2.02 o 
   0   0  12      856.48      846.88     13.06 o 
   1   0  12      361.56      374.28      6.67 o 
   2   0  12       10.26       15.11      0.72 o 
   3   0  12      107.31      103.98      1.82 o 
   4   0  12        1.38        1.86      0.51 o 
   5   0  12      488.81      498.23      5.73 o 
   6   0  12      732.85      720.07      7.90 o 
   7   0  12      493.13      489.37      6.56 o 
   8   0  12      135.19      135.55      2.78 o 
   9   0  12        8.31        9.56      0.99 o 
  -6   1  12        0.91        0.75      1.38 o 
  -5   1  12       23.59       25.80      1.74 o 
  -4   1  12      222.53      224.42      7.09 o 
  -3   1  12      685.13      692.05     16.37 o 
  -2   1  12      245.85      258.80      7.43 o 
  -1   1  12       90.15       91.02      3.38 o 
   0   1  12       51.31       55.80      1.53 o 
   1   1  12     1455.29     1428.60     21.81 o 
   2   1  12       13.31       14.48      0.68 o 
   3   1  12      154.64      161.57      2.34 o 
   4   1  12        0.68        0.69      0.47 o 
   5   1  12      174.20      177.29      3.74 o 
   6   1  12      125.59      132.11      2.23 o 
   7   1  12      447.81      445.96      5.37 o 
   8   1  12       89.45       89.06      1.90 o 
   9   1  12        1.94        2.31      0.66 o 
  -6   2  12      117.71      120.09      3.55 o 
  -5   2  12       10.43        8.24      1.18 o 
  -4   2  12      124.25      118.55      3.70 o 
  -3   2  12       31.74       31.16      1.64 o 
  -2   2  12      819.77      859.40     16.35 o 
  -1   2  12      271.12      288.77      8.45 o 
   0   2  12       87.89       78.85      3.16 o 
   1   2  12       61.76       54.36      2.41 o 
   2   2  12     1078.53     1110.69     17.32 o 
   3   2  12      183.01      190.36      2.86 o 
   4   2  12      439.45      463.41      5.20 o 
   5   2  12       92.06       84.27      2.05 o 
   6   2  12       66.76       62.90      1.46 o 
   7   2  12       97.50       97.01      1.88 o 
   8   2  12      225.42      216.41      3.20 o 
   9   2  12       13.16       10.20      0.83 o 
  10   2  12       13.36       15.03      0.98 o 
  -6   3  12      328.17      336.48      6.86 o 
  -5   3  12      457.58      441.40      8.16 o 
  -4   3  12      109.41      105.17      3.09 o 
  -3   3  12        1.37        2.06      0.85 o 
  -2   3  12      144.27      141.30      4.81 o 
  -1   3  12      677.71      635.73     15.23 o 
   0   3  12        9.59       10.15      1.36 o 
   1   3  12      159.64      134.89      3.20 o 
   2   3  12       91.85       83.70      2.41 o 
   3   3  12      718.41      743.28      7.67 o 
   4   3  12       98.64       94.84      1.85 o 
   5   3  12      102.61      102.34      1.79 o 
   6   3  12      572.31      556.13      6.19 o 
   7   3  12       85.78       84.13      1.71 o 
   8   3  12        2.67        4.73      0.65 o 
   9   3  12      282.69      295.10      4.03 o 
  10   3  12       22.59       23.39      1.13 o 
  -5   4  12      125.34      131.35      3.65 o 
  -4   4  12       47.24       50.98      2.15 o 
  -3   4  12       10.73        9.06      1.46 o 
  -2   4  12        0.85        0.68      1.13 o 
  -1   4  12       99.23       81.97      3.01 o 
   0   4  12       47.23       61.79      2.86 o 
   1   4  12      254.32      256.30      5.05 o 
   2   4  12       84.20       89.49      2.53 o 
   3   4  12      106.35      102.90      2.77 o 
   4   4  12       10.14       11.60      0.64 o 
   5   4  12      510.50      495.31      5.52 o 
   6   4  12        7.96        8.73      0.65 o 
   7   4  12        6.21        6.75      0.72 o 
   8   4  12       68.02       64.86      1.54 o 
   9   4  12      396.43      396.21      4.98 o 
  10   4  12      213.61      220.07      3.37 o 
  -5   5  12       79.83       86.07      2.95 o 
  -4   5  12      237.31      235.74      5.14 o 
  -3   5  12      202.21      200.62      6.68 o 
  -2   5  12        8.34        7.01      1.65 o 
  -1   5  12        3.51        3.04      0.87 o 
   0   5  12      688.37      704.09     16.26 o 
   1   5  12      172.00      179.50      6.95 o 
   2   5  12       47.44       55.23      1.98 o 
   3   5  12      186.95      178.28      3.97 o 
   4   5  12      325.95      314.57      6.03 o 
   5   5  12      368.14      369.87      4.32 o 
   6   5  12      305.20      306.59      3.80 o 
   7   5  12        9.21        9.36      0.70 o 
   8   5  12        1.02        2.39      0.61 o 
   9   5  12      102.07      101.37      2.04 o 
  10   5  12      513.16      506.84      6.91 o 
  -5   6  12        1.16        1.41      1.26 o 
  -4   6  12      218.31      214.91      7.23 o 
  -3   6  12      505.24      473.05     12.46 o 
  -2   6  12      427.57      438.97      8.02 o 
  -1   6  12       38.04       41.65      5.00 o 
   0   6  12       97.91      106.28      2.94 o 
   1   6  12        1.45        1.78      0.78 o 
   2   6  12        8.52       11.50      1.35 o 
   3   6  12      196.57      179.90      3.50 o 
   4   6  12       45.09       43.08      2.91 o 
   5   6  12      536.82      532.35     11.10 o 
   6   6  12      204.09      195.00      2.73 o 
   7   6  12      171.52      153.88      2.40 o 
   8   6  12      110.84       97.93      1.91 o 
   9   6  12       44.84       43.09      1.36 o 
  10   6  12        2.36        2.23      0.68 o 
  -4   7  12        0.81        1.02      1.49 o 
  -3   7  12        8.71        9.69      1.89 o 
  -2   7  12      318.43      315.26     11.11 o 
  -1   7  12      295.12      316.44      6.28 o 
   0   7  12        0.79        0.91      0.91 o 
   1   7  12      526.07      512.51      9.00 o 
   2   7  12      423.54      403.68      6.10 o 
   3   7  12     1007.58      971.64     12.77 o 
   4   7  12      361.07      347.16      5.40 o 
   5   7  12        0.71        1.16      0.60 o 
   6   7  12        4.70        5.42      0.54 o 
   7   7  12      357.60      359.26      4.39 o 
   8   7  12      508.76      511.82      5.92 o 
   9   7  12       12.29       12.12      0.85 o 
  10   7  12       25.50       26.12      1.17 o 
  -3   8  12        1.05        0.26      1.46 o 
  -2   8  12       38.22       38.95      2.63 o 
  -1   8  12      282.96      296.80      6.08 o 
   0   8  12       83.68       83.89      2.73 o 
   1   8  12        8.74        9.56      1.17 o 
   2   8  12      189.19      170.00      3.32 o 
   3   8  12      438.70      420.46      6.36 o 
   4   8  12      584.48      559.02      7.99 o 
   5   8  12        1.00        1.89      0.65 o 
   6   8  12       17.92       15.78      1.04 o 
   7   8  12       74.92       76.20      1.61 o 
   8   8  12       88.31       88.91      1.83 o 
   9   8  12      353.21      352.46      4.56 o 
  10   8  12      268.72      279.06      3.95 o 
  -3   9  12       35.92       35.94      2.98 o 
  -2   9  12        7.01        7.17      1.30 o 
  -1   9  12       18.85       22.51      1.68 o 
   0   9  12      207.27      207.22      4.77 o 
   1   9  12       22.27       20.22      1.25 o 
   2   9  12        5.25        5.60      0.84 o 
   3   9  12        2.04        2.22      1.07 o 
   4   9  12       68.07       58.67      1.83 o 
   5   9  12       77.44       72.33      2.06 o 
   6   9  12       18.45       18.00      1.18 o 
   7   9  12        0.66        0.79      0.68 o 
   8   9  12      123.68      123.16      2.21 o 
   9   9  12      914.22      918.17     11.59 o 
  10   9  12      317.11      320.31      4.34 o 
  -1  10  12       10.28       14.74      1.73 o 
   0  10  12      193.23      204.12      4.02 o 
   1  10  12      359.97      361.44      6.00 o 
   2  10  12       24.46       27.09      1.77 o 
   3  10  12        0.78        1.76      0.72 o 
   4  10  12        0.90        1.82      0.74 o 
   5  10  12      101.58       97.46      2.48 o 
   6  10  12      162.35      161.45      3.34 o 
   7  10  12      106.50      107.72      2.65 o 
   8  10  12       29.28       33.54      1.92 o 
   9  10  12        9.15       12.22      0.90 o 
   0  11  12        1.02        1.08      0.97 o 
   1  11  12        1.82        2.22      1.65 o 
   2  11  12      453.24      428.59      8.44 o 
   3  11  12       63.12       61.23      2.51 o 
   4  11  12       57.67       61.00      2.01 o 
   5  11  12       27.23       25.15      1.40 o 
   6  11  12      298.67      296.69      5.13 o 
   7  11  12       24.59       25.50      1.42 o 
   8  11  12       11.21       12.41      1.10 o 
   2  12  12       63.44       62.98      2.71 o 
   3  12  12      216.74      211.85      5.23 o 
   4  12  12       69.77       67.85      2.80 o 
   5  12  12      142.44      142.57      4.11 o 
   6  12  12        8.96       11.10      1.42 o 
   7  12  12      214.71      213.62      5.40 o 
  -2  -4  13      279.30      276.86      5.81 o 
  -1  -4  13      218.33      236.32      4.64 o 
   0  -4  13       22.18       21.18      1.13 o 
   1  -4  13        6.46        6.93      0.80 o 
   2  -4  13        8.23       11.39      0.93 o 
  -3  -3  13       52.18       52.30      2.25 o 
  -2  -3  13      325.19      334.47      6.56 o 
  -1  -3  13       15.24       21.14      1.49 o 
   0  -3  13       31.31       31.54      2.27 o 
   1  -3  13       81.69       82.52      1.93 o 
   2  -3  13       22.91       23.43      1.11 o 
   3  -3  13       24.83       28.51      2.65 o 
   4  -3  13      214.20      229.63      3.93 o 
   5  -3  13      104.78      103.43      2.51 o 
  -4  -2  13      324.03      327.67      6.92 o 
  -3  -2  13       18.00       20.56      2.36 o 
  -2  -2  13       38.81       44.72      2.05 o 
  -1  -2  13       76.07       74.41      2.50 o 
   0  -2  13       40.50       39.06      2.57 o 
   1  -2  13        1.38        2.14      0.61 o 
   2  -2  13      118.72      124.48      4.26 o 
   3  -2  13      131.56      138.19      2.70 o 
   4  -2  13        5.97        5.83      0.81 o 
   5  -2  13       20.43       23.04      1.24 o 
   6  -2  13        8.74        9.12      0.99 o 
  -4  -1  13       13.34       16.84      1.45 o 
  -3  -1  13      125.02      134.75      5.17 o 
  -2  -1  13      561.35      579.60      9.87 o 
  -1  -1  13       47.85       44.52      1.92 o 
   0  -1  13       19.85       15.79      1.21 o 
   2  -1  13      522.29      524.67     12.90 o 
   3  -1  13       87.05       87.00      3.72 o 
   4  -1  13        9.52       11.25      0.92 o 
   5  -1  13      328.83      320.99      4.77 o 
   6  -1  13       64.70       73.23      2.47 o 
   7  -1  13      181.30      188.18      3.51 o 
  -5   0  13       69.56       67.39      2.37 o 
  -4   0  13        3.67        6.02      1.09 o 
  -3   0  13       41.33       37.13      1.85 o 
  -2   0  13       65.52       63.02      2.62 o 
  -1   0  13      279.51      275.78      5.32 o 
   0   0  13       64.92       73.35      3.35 o 
   1   0  13       97.46      108.13      2.87 o 
   2   0  13      105.15      105.90      1.85 o 
   3   0  13      476.63      467.87      6.04 o 
   4   0  13       81.99       80.58      1.90 o 
   5   0  13      210.62      220.60      3.58 o 
   6   0  13       20.48       20.67      1.13 o 
   7   0  13      215.69      219.84      3.77 o 
   8   0  13      135.92      140.44      2.92 o 
  -5   1  13       85.73       92.20      3.02 o 
  -4   1  13      268.52      258.61      6.67 o 
  -3   1  13        8.69        8.49      1.13 o 
  -2   1  13       96.69       93.24      2.74 o 
  -1   1  13       61.96       57.38      2.98 o 
   0   1  13      475.33      490.59     12.25 o 
   1   1  13      256.58      240.37     11.67 o 
   2   1  13       31.02       35.72      1.65 o 
   3   1  13      303.51      302.21      3.75 o 
   4   1  13      518.62      533.85      5.99 o 
   5   1  13      458.38      472.42      6.39 o 
   6   1  13       21.95       22.12      1.02 o 
   7   1  13      102.10       96.26      2.04 o 
   8   1  13      181.83      191.17      3.05 o 
   9   1  13      469.50      471.82     12.80 o 
  -5   2  13       61.42       67.22      2.61 o 
  -4   2  13      235.63      234.72      5.10 o 
  -3   2  13      324.40      315.67      7.95 o 
  -2   2  13        6.66        9.51      1.09 o 
  -1   2  13        1.42        1.72      1.18 o 
   0   2  13      306.88      301.70      8.40 o 
   1   2  13      415.57      422.12      7.53 o 
   2   2  13       54.06       53.63      2.00 o 
   3   2  13        2.63        4.47      0.88 o 
   4   2  13      427.37      446.40      5.12 o 
   5   2  13      157.37      153.11      2.38 o 
   6   2  13      282.47      278.85      3.70 o 
   7   2  13        1.67        1.54      0.58 o 
   8   2  13       83.74       86.70      1.90 o 
   9   2  13       52.38       54.21      1.57 o 
  -5   3  13        8.63        9.92      1.30 o 
  -4   3  13      143.42      148.48      4.66 o 
  -3   3  13      315.99      324.63      9.47 o 
  -2   3  13       35.07       32.44      2.51 o 
  -1   3  13       86.78       91.79      3.96 o 
   0   3  13        1.47        4.02      1.74 o 
   1   3  13       39.67       35.74      1.67 o 
   2   3  13      371.87      350.47      6.56 o 
   3   3  13       44.15       38.17      2.04 o 
   4   3  13        1.32        1.65      0.48 o 
   5   3  13       26.71       27.47      1.23 o 
   6   3  13      311.18      309.21      3.96 o 
   7   3  13      371.24      363.32      4.55 o 
   8   3  13       31.30       33.12      1.21 o 
   9   3  13        0.48        0.36      0.61 o 
  -5   4  13        5.33        6.70      1.60 o 
  -4   4  13        8.62        9.93      1.88 o 
  -3   4  13        6.24        8.77      1.73 o 
  -2   4  13      111.86      117.50      4.72 o 
  -1   4  13      203.58      205.01      6.60 o 
   0   4  13       25.44       20.11      1.41 o 
   1   4  13      197.94      177.68      4.00 o 
   2   4  13      963.79     1006.16     16.04 o 
   3   4  13      406.45      421.49      7.66 o 
   4   4  13      261.34      240.97      5.08 o 
   5   4  13        7.33        9.64      0.72 o 
   6   4  13        4.76        4.83      0.61 o 
   7   4  13      494.27      493.74      6.45 o 
   8   4  13        1.04        0.89      0.67 o 
   9   4  13       22.86       24.84      1.28 o 
  10   4  13        3.76        4.24      0.86 o 
  -4   5  13        2.89        3.56      1.70 o 
  -3   5  13       19.07       19.85      2.22 o 
  -2   5  13      202.30      189.47      6.42 o 
  -1   5  13      212.64      208.49      5.15 o 
   0   5  13      105.44      106.70      2.99 o 
   1   5  13       22.50       19.16      1.34 o 
   2   5  13        1.61        2.38      0.98 o 
   3   5  13      263.30      280.03      5.61 o 
   4   5  13      491.15      487.06      8.68 o 
   5   5  13       39.12       35.86      1.78 o 
   6   5  13      302.58      299.29      3.81 o 
   7   5  13      153.83      155.44      2.49 o 
   8   5  13      156.29      156.35      2.59 o 
   9   5  13        1.41        1.91      0.63 o 
  10   5  13        4.93        4.82      0.78 o 
  -4   6  13       75.38       86.05      4.43 o 
  -3   6  13       24.50       24.25      2.46 o 
  -2   6  13      148.58      138.80      5.37 o 
  -1   6  13       69.93       65.44      2.83 o 
   0   6  13      176.42      187.57      4.33 o 
   1   6  13       46.23       45.60      1.96 o 
   2   6  13       46.00       37.52      2.31 o 
   3   6  13       40.26       39.13      1.81 o 
   4   6  13      747.08      729.84     12.52 o 
   5   6  13      575.73      562.46     10.06 o 
   6   6  13       23.86       22.11      2.17 o 
   7   6  13      202.01      195.56      2.88 o 
   8   6  13      334.41      331.70      4.40 o 
   9   6  13      232.76      237.35      3.47 o 
  10   6  13       65.35       70.07      1.82 o 
  -3   7  13       15.54       20.87      2.43 o 
  -2   7  13        3.52        4.47      1.63 o 
  -1   7  13        1.61        1.98      1.04 o 
   0   7  13      734.59      747.55     12.61 o 
   1   7  13      716.42      736.52     17.38 o 
   2   7  13      157.49      163.76      3.95 o 
   3   7  13       48.50       43.09      1.59 o 
   4   7  13       73.90       69.96      1.98 o 
   5   7  13      432.41      430.72      6.71 o 
   6   7  13      254.22      248.01      5.99 o 
   7   7  13      106.28      107.12      1.98 o 
   8   7  13        0.61        1.01      0.56 o 
   9   7  13      199.54      201.87      3.12 o 
  10   7  13      331.81      342.29      4.60 o 
  -3   8  13      394.37      391.26     11.18 o 
  -2   8  13        8.81       10.39      2.02 o 
  -1   8  13       51.22       50.46      2.31 o 
   0   8  13        7.45        6.91      2.58 o 
   1   8  13      426.44      430.07      8.09 o 
   2   8  13      187.53      185.80      3.83 o 
   3   8  13      172.01      160.55      3.26 o 
   4   8  13        1.53        3.17      0.90 o 
   5   8  13      157.98      149.42      3.10 o 
   6   8  13      105.77       95.13      2.39 o 
   7   8  13       36.59       40.15      1.97 o 
   8   8  13        4.66        5.12      0.71 o 
   9   8  13      315.51      318.41      4.27 o 
  -2   9  13      225.18      240.73      5.59 o 
  -1   9  13        0.81        0.29      1.34 o 
   0   9  13        0.55        2.23      1.38 o 
   1   9  13        2.45        3.32      0.86 o 
   2   9  13      756.56      760.03     10.61 o 
   3   9  13        4.48        4.60      0.83 o 
   4   9  13      125.48      122.26      2.80 o 
   5   9  13       24.72       25.69      1.38 o 
   6   9  13       28.97       25.07      1.34 o 
   7   9  13      590.01      567.25     10.17 o 
   8   9  13      102.94      103.53      3.24 o 
   9   9  13       89.71       91.51      1.98 o 
  -1  10  13      197.88      215.21      5.15 o 
   0  10  13       10.43       13.10      1.53 o 
   1  10  13        2.14        3.35      0.90 o 
   2  10  13       12.06       10.70      1.12 o 
   3  10  13      128.99      120.05      4.03 o 
   4  10  13       53.72       55.53      1.89 o 
   5  10  13      118.11      110.99      2.70 o 
   6  10  13       78.94       78.31      2.27 o 
   7  10  13      176.39      173.74      3.59 o 
   8  10  13       31.45       30.50      1.90 o 
   1  11  13       14.87       15.34      1.27 o 
   2  11  13      109.32      118.41      2.97 o 
   3  11  13       28.86       25.92      1.76 o 
   4  11  13       79.72       73.12      2.23 o 
   5  11  13       85.59       85.41      2.42 o 
   6  11  13        0.66        1.23      0.78 o 
   7  11  13       10.09        8.44      1.03 o 
   5  12  13       41.89       50.13      3.49 o 
  -1  -3  14      193.56      218.45      6.78 o 
   0  -3  14        6.30        8.40      1.04 o 
   3  -3  14      168.08      176.91      3.93 o 
  -2  -2  14      212.95      213.37      4.85 o 
  -1  -2  14       73.94       79.12      2.64 o 
   3  -2  14       75.50       83.87      2.73 o 
   4  -2  14      350.56      382.20      6.76 o 
   5  -2  14        7.18        6.97      0.92 o 
  -3  -1  14       24.47       26.00      1.77 o 
  -2  -1  14       15.55       18.07      2.12 o 
  -1  -1  14       21.82       20.63      2.17 o 
   2  -1  14        0.96        1.16      0.72 o 
   3  -1  14       18.48       20.73      1.09 o 
   4  -1  14      125.19      130.41      3.33 o 
   5  -1  14      197.70      190.98      3.44 o 
   6  -1  14      162.13      174.56      3.34 o 
  -3   0  14      168.21      174.47      5.11 o 
  -2   0  14        1.47        1.26      0.94 o 
  -1   0  14      154.35      148.94      5.29 o 
   3   0  14       92.90       88.15      2.25 o 
   4   0  14        1.48        4.35      1.08 o 
   5   0  14      461.27      500.64      9.39 o 
   6   0  14      334.48      339.54      5.08 o 
   7   0  14        9.52        8.56      0.99 o 
  -4   1  14      307.71      330.59     12.31 o 
  -3   1  14      116.95      117.48      6.12 o 
  -2   1  14      514.60      495.90     12.72 o 
  -1   1  14       16.66       15.29      1.88 o 
   0   1  14       78.96       79.17      3.67 o 
   1   1  14      249.69      242.67      7.18 o 
   2   1  14      571.07      580.17     12.53 o 
   3   1  14      177.63      182.21      5.99 o 
   4   1  14       31.06       30.94      1.13 o 
   5   1  14        6.98        6.24      0.72 o 
   6   1  14        8.98       11.41      0.85 o 
   7   1  14       77.19       72.45      2.21 o 
   8   1  14        1.49        1.78      0.92 o 
  -4   2  14        3.67        3.54      1.22 o 
  -3   2  14       23.30       24.87      2.38 o 
  -2   2  14      179.11      175.66      6.05 o 
  -1   2  14      353.60      345.87      9.58 o 
   0   2  14       32.00       26.68      2.28 o 
   1   2  14       57.30       59.99      2.38 o 
   2   2  14       60.63       56.43      2.12 o 
   3   2  14      242.33      236.51      5.03 o 
   4   2  14       79.70       75.37      3.67 o 
   5   2  14       44.79       48.26      1.34 o 
   6   2  14       79.61       87.10      1.82 o 
   7   2  14       99.93      107.70      2.12 o 
   8   2  14      141.87      150.45      2.65 o 
  -4   3  14      207.53      221.35      7.48 o 
  -3   3  14        0.62       -0.40      1.21 o 
  -2   3  14      184.46      202.19      6.71 o 
  -1   3  14       26.89       31.67      2.57 o 
   0   3  14       99.92       93.31      4.06 o 
   1   3  14       66.66       66.83      2.29 o 
   2   3  14       45.95       45.32      1.95 o 
   3   3  14        1.30        2.52      0.88 o 
   4   3  14      391.23      412.00     19.01 o 
   5   3  14       15.31       18.24      0.96 o 
   6   3  14        3.10        3.84      0.72 o 
   7   3  14        1.02        1.70      0.61 o 
   8   3  14      245.70      248.31      3.61 o 
   9   3  14      587.17      601.54      8.80 o 
  -3   4  14       27.51       29.30      2.65 o 
  -2   4  14       14.71       14.51      1.99 o 
  -1   4  14      113.21      112.11      4.68 o 
   0   4  14      532.06      525.36     13.41 o 
   1   4  14      142.25      150.21      3.71 o 
   2   4  14        2.64        2.23      0.87 o 
   3   4  14       31.31       35.32      3.40 o 
   4   4  14       40.67       48.34      3.04 o 
   5   4  14       43.45       44.48      2.02 o 
   6   4  14        7.63        7.53      0.69 o 
   7   4  14       22.46       20.52      1.00 o 
   8   4  14        9.36        7.63      0.80 o 
   9   4  14      238.32      256.38      4.22 o 
  -3   5  14      160.77      165.79      6.16 o 
  -2   5  14       44.14       43.32      3.12 o 
  -1   5  14      189.78      178.96      6.25 o 
   0   5  14        8.82        8.85      1.15 o 
   1   5  14       22.08       26.33      1.59 o 
   2   5  14       94.20      102.39      3.00 o 
   3   5  14      175.51      184.23      4.47 o 
   4   5  14       56.18       48.40      2.68 o 
   5   5  14      442.91      427.34      8.04 o 
   6   5  14      306.52      300.85      6.26 o 
   7   5  14      302.44      295.94      4.36 o 
   8   5  14        1.78        2.11      0.63 o 
   9   5  14        1.08        1.89      0.69 o 
  -3   6  14      371.62      383.04     11.00 o 
  -2   6  14      173.07      183.11      6.60 o 
  -1   6  14        4.91        3.17      1.59 o 
   0   6  14       76.84       67.51      2.49 o 
   1   6  14      151.71      148.65      5.29 o 
   2   6  14      678.18      703.49     11.95 o 
   3   6  14      144.29      150.66      3.82 o 
   4   6  14      164.84      158.55      3.96 o 
   5   6  14        1.18        1.01      1.00 o 
   6   6  14      497.86      494.50      9.12 o 
   7   6  14      136.14      145.86      3.95 o 
   8   6  14      162.17      163.15      2.70 o 
   9   6  14      146.43      146.76      2.62 o 
  -2   7  14      130.92      130.09      5.39 o 
  -1   7  14       61.13       62.65      3.67 o 
   0   7  14       32.19       36.58      2.01 o 
   1   7  14      276.74      265.23      5.68 o 
   2   7  14       35.86       34.76      1.84 o 
   3   7  14      573.17      576.49     10.17 o 
   4   7  14      672.79      655.44     11.34 o 
   5   7  14      101.40       99.15      2.46 o 
   6   7  14       59.28       52.18      2.25 o 
   7   7  14      184.68      186.71      4.59 o 
   8   7  14      106.37      107.28      3.38 o 
   9   7  14       38.44       40.16      1.77 o 
  -1   8  14      225.14      240.83      5.51 o 
   0   8  14       11.83       13.22      1.44 o 
   1   8  14        0.85        1.68      1.01 o 
   2   8  14       10.80        9.81      1.22 o 
   3   8  14      174.65      171.39      4.23 o 
   4   8  14      297.08      283.21      4.88 o 
   5   8  14       25.08       21.97      1.27 o 
   6   8  14        4.66        5.17      1.07 o 
   7   8  14       76.86       74.04      2.72 o 
   8   8  14      417.03      419.80      8.23 o 
   9   8  14      348.40      346.39      9.81 o 
  -1   9  14       20.29       22.55      1.79 o 
   0   9  14      433.46      452.45      8.69 o 
   1   9  14       35.69       38.87      2.10 o 
   2   9  14       55.59       60.30      3.03 o 
   3   9  14       27.75       26.62      1.45 o 
   4   9  14        1.72        2.45      0.98 o 
   5   9  14       50.31       46.64      1.78 o 
   6   9  14      571.65      551.52      8.21 o 
   7   9  14        6.23        5.67      1.13 o 
   8   9  14       21.22       23.36      1.72 o 
   1  10  14      350.81      375.39      7.63 o 
   2  10  14      137.84      145.60      4.76 o 
   3  10  14       23.36       25.34      1.45 o 
   4  10  14       10.82       11.66      1.08 o 
   5  10  14      255.40      240.24      4.48 o 
   6  10  14       73.50       77.84      2.31 o 
   7  10  14        1.54        2.23      1.00 o 
   3  11  14       87.89       80.40      3.11 o 
   4  11  14       11.65       10.02      1.08 o 
   5  11  14       36.52       34.19      1.63 o 
   6  11  14        1.43        2.44      0.84 o 
  -1  -1  15       32.04       30.50      2.51 o 
   4  -1  15       28.37       32.21      1.45 o 
   3   0  15      289.56      298.97      8.71 o 
   4   0  15      992.44     1081.49     12.75 o 
   5   0  15        5.46        7.29      0.92 o 
   6   0  15       25.30       28.48      1.69 o 
  -2   1  15       59.56       65.53      3.66 o 
  -1   1  15      129.38      128.18      5.06 o 
   0   1  15      309.68      317.17      9.03 o 
   1   1  15       65.27       65.39      3.45 o 
   2   1  15        4.34        4.79      1.49 o 
   3   1  15      348.14      347.77      9.71 o 
   4   1  15       21.62       23.43      2.35 o 
   5   1  15      114.63      122.57      4.01 o 
   6   1  15       43.01       45.72      1.65 o 
  -2   2  15        3.79        4.30      1.55 o 
  -1   2  15        1.52        1.62      1.39 o 
   0   2  15      143.93      157.73      5.68 o 
   1   2  15      127.76      129.02      5.02 o 
   2   2  15       17.01       20.81      1.48 o 
   3   2  15       62.75       64.31      2.39 o 
   4   2  15        3.55        2.47      1.24 o 
   5   2  15      332.25      355.71     10.08 o 
   6   2  15      348.66      364.16      4.68 o 
   7   2  15        1.47        1.49      0.66 o 
  -2   3  15        7.15        6.81      1.67 o 
  -1   3  15       53.98       56.02      3.41 o 
   0   3  15       99.19      105.69      4.58 o 
   2   3  15      305.92      298.89      6.07 o 
   3   3  15       13.97       14.84      1.42 o 
   4   3  15        6.76        7.85      1.18 o 
   5   3  15       22.52       22.74      1.62 o 
   6   3  15        4.05        5.74      0.72 o 
   7   3  15       31.76       34.12      1.43 o 
   8   3  15       65.50       66.50      2.12 o 
  -2   4  15      355.60      352.80     10.24 o 
  -1   4  15      306.31      318.46      9.40 o 
   0   4  15       17.20       15.81      2.02 o 
   1   4  15        5.84        8.27      1.62 o 
   2   4  15      500.15      493.04     10.71 o 
   3   4  15      131.14      127.29      3.48 o 
   4   4  15       13.79       12.81      1.30 o 
   5   4  15       45.15       53.18      2.31 o 
   6   4  15       26.33       28.20      1.80 o 
   7   4  15      169.97      177.91      2.86 o 
   8   4  15        5.80        6.43      0.81 o 
  -2   5  15     1032.05     1074.64     25.18 o 
  -1   5  15       39.93       44.90      3.16 o 
   0   5  15        7.80        5.99      1.67 o 
   1   5  15       19.67       19.40      2.10 o 
   2   5  15       10.21       10.99      1.23 o 
   3   5  15      338.06      323.21      7.39 o 
   4   5  15      229.48      242.50      5.35 o 
   5   5  15      406.22      415.82      8.03 o 
   6   5  15      131.87      129.35      4.62 o 
   7   5  15      316.06      310.33      7.90 o 
   8   5  15       57.84       60.01      1.65 o 
  -1   6  15      287.75      295.13      9.09 o 
   0   6  15      816.71      828.42     20.03 o 
   1   6  15       20.78       24.26      1.74 o 
   2   6  15        0.71        0.58      1.00 o 
   3   6  15       90.36       91.77      2.97 o 
   4   6  15      371.03      376.31      7.38 o 
   5   6  15       46.99       46.95      2.18 o 
   6   6  15      331.56      325.64      6.77 o 
   7   6  15        1.42        1.58      1.04 o 
   8   6  15      181.22      182.38      4.76 o 
  -1   7  15      169.26      170.46      6.55 o 
   0   7  15      198.90      199.02      4.83 o 
   1   7  15      220.87      228.20      5.27 o 
   2   7  15       22.46       22.16      1.62 o 
   3   7  15       43.78       42.47      2.05 o 
   4   7  15        5.30        5.13      1.06 o 
   5   7  15      267.71      268.27      5.82 o 
   6   7  15       14.37       14.65      1.44 o 
   7   7  15        0.89        0.55      0.99 o 
   8   7  15       23.61       24.86      1.85 o 
   0   8  15        7.56        7.60      1.36 o 
   1   8  15      292.73      297.75      6.38 o 
   2   8  15      148.32      148.20      3.98 o 
   3   8  15        0.81        0.72      0.93 o 
   4   8  15       21.16       22.52      1.64 o 
   5   8  15       14.50       12.41      1.83 o 
   6   8  15       38.08       38.75      2.04 o 
   7   8  15      129.06      111.99      4.82 o 
   8   8  15       44.73       43.99      2.79 o 
   1   9  15       18.41       18.27      1.68 o 
   2   9  15      184.98      184.12      6.62 o 
   3   9  15      189.75      203.01      4.91 o 
   4   9  15      176.22      181.26      3.78 o 
   5   9  15       10.62       12.22      1.12 o 
   6   9  15       32.45       31.31      1.92 o 
   7   9  15       98.54      102.15      3.32 o 
   2  10  15      147.92      156.13      6.21 o 
   3  10  15      304.97      313.93      5.55 o 
   4  10  15      136.38      133.32      3.17 o 
   5  10  15        3.08        3.71      0.89 o 
   6  10  15        0.72        0.21      0.82 o 
   3   1  16       33.39       39.51      2.91 o 
   4   1  16       23.58       22.52      2.36 o 
  -1   2  16       45.88       60.22      3.64 o 
   0   2  16       93.02       90.87      4.29 o 
   1   2  16        0.65        1.33      1.38 o 
   2   2  16       27.86       31.57      2.73 o 
   3   2  16      103.83      110.25      3.33 o 
   4   2  16      437.21      461.46      8.76 o 
   5   2  16        4.42        6.77      1.20 o 
  -1   3  16      267.75      277.87      8.66 o 
   0   3  16      280.60      273.66      8.48 o 
   1   3  16       56.72       58.96      3.41 o 
   2   3  16        9.54       12.29      1.33 o 
   3   3  16      146.32      161.17      4.15 o 
   4   3  16        6.54        6.49      1.21 o 
   5   3  16        4.00        5.56      1.16 o 
   6   3  16       62.89       67.17      2.73 o 
  -1   4  16       46.22       50.63      3.38 o 
   0   4  16      207.88      217.50      7.31 o 
   1   4  16      144.06      149.38      5.74 o 
   2   4  16        3.48        2.34      1.03 o 
   3   4  16       85.26       90.34      2.97 o 
   4   4  16       91.60       96.23      3.15 o 
   5   4  16      495.75      482.82      9.16 o 
   6   4  16       67.07       71.60      2.81 o 
   7   4  16       35.66       42.51      3.19 o 
   0   5  16      251.39      263.90      8.48 o 
   1   5  16       80.90       83.48      4.21 o 
   2   5  16      231.92      229.75      5.24 o 
   3   5  16       15.71       16.36      1.91 o 
   4   5  16        0.94        0.88      0.98 o 
   5   5  16      141.13      142.69      3.95 o 
   6   5  16      177.39      179.24      4.64 o 
   7   5  16      194.11      206.22      5.16 o 
   0   6  16       14.82       15.87      2.22 o 
   1   6  16      254.82      256.49      5.72 o 
   2   6  16      690.58      708.02     12.33 o 
   3   6  16      538.69      548.09     10.02 o 
   4   6  16       40.35       39.00      2.07 o 
   5   6  16        1.44        1.76      1.49 o 
   6   6  16      147.34      145.67      4.57 o 
   7   6  16      165.87      174.17      4.97 o 
   1   7  16       11.80       12.24      1.52 o 
   2   7  16       37.44       34.60      2.04 o 
   3   7  16      138.72      138.21      3.90 o 
   4   7  16      344.77      350.13      7.19 o 
   5   7  16       38.06       38.13      2.12 o 
   6   7  16       79.83       82.73      3.04 o 
   2   8  16      149.36      155.77      5.91 o 
   3   8  16        1.15        2.12      0.98 o 
   4   8  16      171.18      168.95      4.42 o 
   5   8  16      402.60      397.89      7.94 o 
   6   8  16        2.90        3.81      1.41 o 
   3   9  16       49.49       48.64      3.37 o 
   4   9  16      254.30      253.80      5.82 o 
   3   4  17      402.93      423.24      8.25 o 
   4   4  17      249.96      260.73      5.90 o 
   2   5  17      125.84      140.79      5.49 o 
   3   5  17      254.69      264.12      5.93 o 
   4   5  17      219.64      218.86      7.01 o 
   3   6  17       82.18       82.76      4.14 o 
   4   6  17       74.25       83.17      4.27 o 
                                                 
